# Supplementary material for: Genome-wide analysis of the lignin toolbox for morus and the roles of lignin related genes in response to zinc stress
Source: PeerJ. 2021 Aug 6;9:e11964. doi: 10.7717/peerj.11964 (PMC8351576; doi:10.7717/peerj.11964)
Supplement: Supplemental Information 12 [file peerj-09-11964-s012.xls]

geneID	Symbol	geneLength	unique-mapped-reads(1006792958)	RPKM	Nr-ID	Nr-Score	Nr-Evalue	Nr-annotation	Swissprot-ID	Swissprot-Score	Swissprot-Evalue	Swissprot-annotation	KOG-Protein-or-Domain	KOG-Score	KOG-Evalue	KOG-ID	KOG-Function-Description	KO-ID	KEGG-Evalue	KEGG-Score	KEGG-Gene	Pathway	GO-BiologicalProcess	GO-MolecularFunction	GO-CellularComponent
Unigene0000001	At5g48380	967	344	0.3533	XP_010088605.1	632	0	Probably inactive leucine-rich repeat receptor-like protein kinase [Morus notabilis]	sp|Q9ASS4|Y5838_ARATH	180.3	3.50E-44	Probably inactive leucine-rich repeat receptor-like protein kinase At5g48380 OS=Arabidopsis thaliana GN=At5g48380 PE=1 SV=1	At2g48010	138.7	1.80E-32	KOG1187	Serine/threonine protein kinase	K04733//IRAK4; interleukin-1 receptor-associated kinase 4 [EC:2.7.11.1]	8.60E-81	304.3	fve:101311021	--	GO:0008152//metabolic process;GO:0019538//protein metabolic process;GO:0006464//cellular protein modification process;GO:0044238//primary metabolic process;GO:0044260//cellular macromolecule metabolic process;GO:0071704//organic substance metabolic process;GO:0044267//cellular protein metabolic process;GO:0009987//cellular process;GO:0036211//protein modification process;GO:0044237//cellular meta…	GO:0005488//binding;GO:0097159//organic cyclic compound binding;GO:0001882//nucleoside binding;GO:0032549//ribonucleoside binding;GO:1901363//heterocyclic compound binding;GO:0036094//small molecule binding;GO:0016772//transferase activity, transferring phosphorus-containing groups;GO:0001883//purine nucleoside binding;GO:0097367//carbohydrate derivative binding;GO:0016740//transferase activity;G…	GO:0016020//membrane;GO:0044425//membrane part;GO:0031224//intrinsic component of membrane
Unigene0000002	--	531	175	0.3273	XP_010098200.1	60.8	1.00E-09	hypothetical protein L484_007662 [Morus notabilis]	--	--	--	--	--	--	--	--	--	--	--	--	--	--	GO:0006139//nucleobase-containing compound metabolic process;GO:0044238//primary metabolic process;GO:0043170//macromolecule metabolic process;GO:0009987//cellular process;GO:0006807//nitrogen compound metabolic process;GO:0016070//RNA metabolic process;GO:0044260//cellular macromolecule metabolic process;GO:0006725//cellular aromatic compound metabolic process;GO:0010467//gene expression;GO:0090…	GO:0003824//catalytic activity;GO:0016740//transferase activity;GO:0008168//methyltransferase activity;GO:0016741//transferase activity, transferring one-carbon groups	-
Unigene0000003	Os03g0733400	2308	227	0.0977	XP_015380870.1	354	2.00E-143	PREDICTED: zinc finger BED domain-containing protein RICESLEEPER 2-like [Citrus sinensis]	sp|Q6AVI0|RSLE2_ORYSJ	206.8	8.40E-52	Zinc finger BED domain-containing protein RICESLEEPER 2 OS=Oryza sativa subsp. japonica GN=Os03g0733400 PE=2 SV=1	At3g62520	284.3	6.30E-76	KOG1121	Tam3-transposase (Ac family)	--	--	--	--	--	-	-	-
Unigene0000004	At2g26850	1319	1636	1.232	XP_010112853.1	679	0	F-box protein [Morus notabilis]	sp|Q6NLB1|FB118_ARATH	349	7.80E-95	F-box protein At2g26850 OS=Arabidopsis thaliana GN=At2g26850 PE=2 SV=1	--	--	--	--	--	--	--	--	--	--	-	-	-
Unigene0000005	--	451	80	0.1762	--	--	--	--	--	--	--	--	--	--	--	--	--	--	--	--	--	--	-	-	-
Unigene0000006	--	247	4919	19.7806	--	--	--	--	--	--	--	--	--	--	--	--	--	--	--	--	--	--	-	-	-
Unigene0000007	Pol	1791	438	0.2429	ABN05720.1	224	3.00E-65	RNA-directed DNA polymerase (Reverse transcriptase) [Medicago truncatula]	sp|P11369|LORF2_MOUSE	77.8	4.60E-13	LINE-1 retrotransposable element ORF2 protein OS=Mus musculus GN=Pol PE=1 SV=2	At1g23990	174.5	5.40E-43	KOG1075	FOG: Reverse transcriptase	--	--	--	--	--	-	-	-
Unigene0000008	--	853	1645	1.9155	--	--	--	--	--	--	--	--	--	--	--	--	--	--	--	--	--	--	-	-	-
Unigene0000009	At5g47030	957	165316	171.5785	XP_010089775.1	406	9.00E-143	ATP synthase subunit delta' [Morus notabilis]	sp|Q40089|ATP4_IPOBA	312.8	4.50E-84	ATP synthase subunit delta', mitochondrial OS=Ipomoea batatas PE=1 SV=1	At5g47030	288.1	1.80E-77	KOG1758	Mitochondrial F1F0-ATP synthase, subunit delta/ATP16	K02134//ATPeF1D; F-type H+-transporting ATPase subunit delta	1.30E-89	333.6	tcc:18614544	ko01100//Metabolic pathways//Global and overview maps//Metabolism;ko00190//Oxidative phosphorylation//Energy metabolism//Metabolism	-	GO:0043492//ATPase activity, coupled to movement of substances;GO:0016787//hydrolase activity;GO:0008324//cation transmembrane transporter activity;GO:0016820//hydrolase activity, acting on acid anhydrides, catalyzing transmembrane movement of substances;GO:0042626//ATPase activity, coupled to transmembrane movement of substances;GO:0003824//catalytic activity;GO:0015075//ion transmembrane transp…	GO:0032991//macromolecular complex;GO:0033178//proton-transporting two-sector ATPase complex, catalytic domain;GO:0016020//membrane;GO:0044425//membrane part;GO:0016469//proton-transporting two-sector ATPase complex;GO:0043234//protein complex;GO:0098796//membrane protein complex
Unigene0000010	--	334	88	0.2617	CDY45505.1	53.5	3.00E-07	BnaCnng12640D [Brassica napus]	--	--	--	--	--	--	--	--	--	--	--	--	--	--	-	-	-
Unigene0000011	--	623	692	1.1033	XP_010092368.1	52.4	8.00E-06	hypothetical protein L484_023746 [Morus notabilis]	--	--	--	--	--	--	--	--	--	--	--	--	--	--	-	-	-
Unigene0000012	--	449	5	0.0111	--	--	--	--	--	--	--	--	--	--	--	--	--	--	--	--	--	--	-	-	-
Unigene0000013	--	427	162	0.3768	XP_010092368.1	52.4	2.00E-06	hypothetical protein L484_023746 [Morus notabilis]	--	--	--	--	--	--	--	--	--	--	--	--	--	--	-	-	-
Unigene0000014	--	1047	1346	1.2769	XP_003629203.1	246	1.00E-77	DUF241 domain protein [Medicago truncatula]	--	--	--	--	--	--	--	--	--	--	--	--	--	--	-	-	-
Unigene0000015	IPT5	1426	6980	4.8618	XP_010103429.1	687	0	Adenylate isopentenyltransferase 5 [Morus notabilis]	sp|Q94ID2|IPT5_ARATH	355.9	6.90E-97	Adenylate isopentenyltransferase 5, chloroplastic OS=Arabidopsis thaliana GN=IPT5 PE=1 SV=2	At5g19040	355.9	1.00E-97	KOG1384	tRNA delta(2)-isopentenylpyrophosphate transferase	K10760//IPT; adenylate dimethylallyltransferase (cytokinin synthase) [EC:2.5.1.27 2.5.1.112]	6.40E-117	424.9	zju:107423266	ko01100//Metabolic pathways//Global and overview maps//Metabolism;ko01110//Biosynthesis of secondary metabolites//Global and overview maps//Metabolism;ko00908//Zeatin biosynthesis//Metabolism of terpenoids and polyketides//Metabolism	GO:0044238//primary metabolic process;GO:0044237//cellular metabolic process;GO:1901360//organic cyclic compound metabolic process;GO:0009987//cellular process;GO:0044260//cellular macromolecule metabolic process;GO:0016070//RNA metabolic process;GO:0046483//heterocycle metabolic process;GO:0006139//nucleobase-containing compound metabolic process;GO:0090304//nucleic acid metabolic process;GO:000…	GO:0003824//catalytic activity	-
Unigene0000016	--	2009	1223	0.6047	OMP00148.1	322	3.00E-102	Zinc finger, RING/FYVE/PHD-type [Corchorus olitorius]	--	--	--	--	--	--	--	--	--	--	--	--	--	--	-	-	-
Unigene0000017	pol	1976	426	0.2141	XP_017245360.1	291	7.00E-148	PREDICTED: pleiotropic drug resistance protein 1-like [Daucus carota subsp. sativus] [Daucus carota]	sp|P20825|POL2_DROME	99.8	1.20E-19	Retrovirus-related Pol polyprotein from transposon 297 OS=Drosophila melanogaster GN=pol PE=3 SV=1	At4g16910	181.4	4.90E-45	KOG0017	FOG: Transposon-encoded proteins with TYA, reverse transcriptase, integrase domains in various combinations	K02469//gyrA; DNA gyrase subunit A [EC:5.99.1.3]	1.40E-85	321.2	lang:109359716	--	-	-	-
Unigene0000018	--	408	358	0.8715	XP_012456813.1	48.1	3.00E-08	PREDICTED: ras-related protein RABA5c isoform X1 [Gossypium raimondii]	--	--	--	--	--	--	--	--	--	--	--	--	--	--	-	-	-
Unigene0000019	--	1047	11089	10.5198	GAV70718.1	352	1.00E-120	DUF724 domain-containing protein/Bap31 domain-containing protein [Cephalotus follicularis]	--	--	--	--	At5g48660	202.2	1.40E-51	KOG1962	B-cell receptor-associated protein and related proteins	K14009//BCAP31; B-cell receptor-associated protein 31	9.00E-68	261.2	pxb:103927689	ko04141//Protein processing in endoplasmic reticulum//Folding, sorting and degradation//Genetic Information Processing	GO:0006810//transport;GO:0008104//protein localization;GO:0033036//macromolecule localization;GO:0051234//establishment of localization;GO:0015031//protein transport;GO:0051179//localization;GO:0045184//establishment of protein localization;GO:0071702//organic substance transport	-	GO:0044425//membrane part;GO:0031224//intrinsic component of membrane;GO:0016020//membrane
Unigene0000020	--	578	271	0.4657	--	--	--	--	--	--	--	--	--	--	--	--	--	--	--	--	--	--	-	-	-
Unigene0000021	--	638	134	0.2086	XP_010098146.1	62.4	6.00E-12	hypothetical protein L484_026280 [Morus notabilis]	--	--	--	--	--	--	--	--	--	--	--	--	--	--	-	-	-
Unigene0000022	Xyl2	2529	139579	54.819	XP_010103839.1	1576	0	Beta-xylosidase/alpha-L-arabinofuranosidase 2 [Morus notabilis]	sp|A5JTQ3|XYL2_MEDSV	1187.9	0.00E+00	Beta-xylosidase/alpha-L-arabinofuranosidase 2 OS=Medicago sativa subsp. varia GN=Xyl2 PE=2 SV=1	--	--	--	--	--	K15920//XYL4; xylan 1,4-beta-xylosidase [EC:3.2.1.37]	0	1291.6	mcha:111021667	ko01100//Metabolic pathways//Global and overview maps//Metabolism;ko00520//Amino sugar and nucleotide sugar metabolism//Carbohydrate metabolism//Metabolism	GO:0044238//primary metabolic process;GO:0008152//metabolic process	GO:0004553//hydrolase activity, hydrolyzing O-glycosyl compounds;GO:0016798//hydrolase activity, acting on glycosyl bonds;GO:0015926//glucosidase activity;GO:0016787//hydrolase activity;GO:0003824//catalytic activity	-
Unigene0000023	--	3815	46905	12.2119	EOY18902.1	1209	0	UDP-Glycosyltransferase superfamily protein isoform 3 [Theobroma cacao]	--	--	--	--	--	--	--	--	--	--	--	--	--	--	GO:0008152//metabolic process	GO:0003824//catalytic activity	GO:0031984//organelle subcompartment;GO:0005623//cell;GO:0044424//intracellular part;GO:0043227//membrane-bounded organelle;GO:0043231//intracellular membrane-bounded organelle;GO:0043226//organelle;GO:0044446//intracellular organelle part;GO:0044464//cell part;GO:0005622//intracellular;GO:0043229//intracellular organelle;GO:0044422//organelle part
Unigene0000024	--	574	33	0.0571	XP_010113352.1	227	1.00E-70	Retrovirus-related Pol polyprotein from transposon TNT 1-94 [Morus notabilis]	--	--	--	--	At4g14460	62	1.30E-09	KOG0017	FOG: Transposon-encoded proteins with TYA, reverse transcriptase, integrase domains in various combinations	--	--	--	--	--	GO:0044260//cellular macromolecule metabolic process;GO:0006807//nitrogen compound metabolic process;GO:1901360//organic cyclic compound metabolic process;GO:0006139//nucleobase-containing compound metabolic process;GO:0006725//cellular aromatic compound metabolic process;GO:0071704//organic substance metabolic process;GO:0090304//nucleic acid metabolic process;GO:0044238//primary metabolic proce…	GO:0005488//binding;GO:0016772//transferase activity, transferring phosphorus-containing groups;GO:0046872//metal ion binding;GO:0046914//transition metal ion binding;GO:0003824//catalytic activity;GO:0016740//transferase activity;GO:0043167//ion binding;GO:0043169//cation binding	-
Unigene0000025	GIP	2278	1455	0.6344	XP_010113352.1	506	0	Retrovirus-related Pol polyprotein from transposon TNT 1-94 [Morus notabilis]	sp|P10978|POLX_TOBAC	216.5	1.00E-54	Retrovirus-related Pol polyprotein from transposon TNT 1-94 OS=Nicotiana tabacum PE=2 SV=1	At2g07420	249.6	1.70E-65	KOG0017	FOG: Transposon-encoded proteins with TYA, reverse transcriptase, integrase domains in various combinations	K03515//REV1; DNA repair protein REV1 [EC:2.7.7.-]	2.60E-120	436.8	ghi:107894697	--	-	-	-
Unigene0000026	--	478	149	0.3096	--	--	--	--	--	--	--	--	--	--	--	--	--	--	--	--	--	--	-	-	-
Unigene0000027	tif1	643	162	0.2502	CBJ30606.1	317	2.00E-106	eukaryotic initiation factor 4A [Ectocarpus siliculosus]	sp|Q5B948|IF4A_EMENI	345.1	5.50E-94	ATP-dependent RNA helicase eIF4A OS=Emericella nidulans (strain FGSC A4 / ATCC 38163 / CBS 112.46 / NRRL 194 / M139) GN=tif1 PE=3 SV=2	SPAC1006.07	319.7	3.70E-87	KOG0327	Translation initiation factor 4F, helicase subunit (eIF-4A) and related helicases	K13025//EIF4A3; ATP-dependent RNA helicase [EC:3.6.4.13]	9.10E-79	297	gsl:Gasu_58920	ko03040//Spliceosome//Transcription//Genetic Information Processing;ko03013//RNA transport//Translation//Genetic Information Processing;ko03015//mRNA surveillance pathway//Translation//Genetic Information Processing	-	GO:1901363//heterocyclic compound binding;GO:0001882//nucleoside binding;GO:0032550//purine ribonucleoside binding;GO:0016787//hydrolase activity;GO:0001883//purine nucleoside binding;GO:0016817//hydrolase activity, acting on acid anhydrides;GO:0036094//small molecule binding;GO:0003824//catalytic activity;GO:0032549//ribonucleoside binding;GO:0017111//nucleoside-triphosphatase activity;GO:000548…	-
Unigene0000028	NAC007	1727	1758	1.0111	XP_010093669.1	762	0	NAC domain-containing protein 7 [Morus notabilis]	sp|Q9FWX2|NAC7_ARATH	409.5	6.40E-113	NAC domain-containing protein 7 OS=Arabidopsis thaliana GN=NAC007 PE=1 SV=2	--	--	--	--	--	--	--	--	--	--	GO:0034645//cellular macromolecule biosynthetic process;GO:0060255//regulation of macromolecule metabolic process;GO:0050789//regulation of biological process;GO:0008152//metabolic process;GO:0009059//macromolecule biosynthetic process;GO:0009987//cellular process;GO:0065007//biological regulation;GO:0019222//regulation of metabolic process;GO:1901576//organic substance biosynthetic process;GO:00…	-	GO:0043229//intracellular organelle;GO:0043226//organelle;GO:0043231//intracellular membrane-bounded organelle;GO:0005622//intracellular;GO:0043227//membrane-bounded organelle;GO:0044424//intracellular part;GO:0044464//cell part;GO:0005623//cell
Unigene0000029	XPO7	1639	8818	5.3438	XP_019077101.1	612	0	PREDICTED: exportin-7 isoform X2 [Vitis vinifera]	sp|Q5ZLT0|XPO7_CHICK	315.8	9.10E-85	Exportin-7 OS=Gallus gallus GN=XPO7 PE=2 SV=1	At5g06120	540	4.50E-153	KOG1410	Nuclear transport receptor RanBP16 (importin beta superfamily)	K18460//XPO7; exportin-7	3.00E-166	589	rcu:8276331	--	-	GO:0005488//binding;GO:0005515//protein binding;GO:0031267//small GTPase binding;GO:0019899//enzyme binding;GO:0017016//Ras GTPase binding;GO:0051020//GTPase binding	-
Unigene0000030	BRF1	2240	57691	25.5811	XP_010108178.1	1027	0	Transcription factor IIIB 90 kDa subunit [Morus notabilis]	sp|Q92994|TF3B_HUMAN	188.3	3.00E-46	Transcription factor IIIB 90 kDa subunit OS=Homo sapiens GN=BRF1 PE=1 SV=1	At3g09360	334	6.70E-91	KOG1598	Transcription initiation factor TFIIIB, Brf1 subunit	K15196//BRF1; transcription factor IIIB 90 kDa subunit	7.80E-178	627.9	zju:107422065	--	GO:1901360//organic cyclic compound metabolic process;GO:0060255//regulation of macromolecule metabolic process;GO:1901362//organic cyclic compound biosynthetic process;GO:0008152//metabolic process;GO:0044260//cellular macromolecule metabolic process;GO:0006139//nucleobase-containing compound metabolic process;GO:0044249//cellular biosynthetic process;GO:0034641//cellular nitrogen compound metab…	GO:0043169//cation binding;GO:0046914//transition metal ion binding;GO:0008134//transcription factor binding;GO:0005488//binding;GO:0046872//metal ion binding;GO:0005515//protein binding;GO:0043167//ion binding	-
Unigene0000031	NAA16	906	8536	9.3581	XP_010110300.1	110	8.00E-25	N-alpha-acetyltransferase 15, NatA auxiliary subunit [Morus notabilis]	sp|Q6N069|NAA16_HUMAN	70.9	2.80E-11	N-alpha-acetyltransferase 16, NatA auxiliary subunit OS=Homo sapiens GN=NAA16 PE=1 SV=2	At1g80410	101.3	3.00E-21	KOG1156	N-terminal acetyltransferase	K20792//NAA15_16; N-alpha-acetyltransferase 15/16, NatA auxiliary subunit	1.50E-23	114	lang:109347792	--	-	-	-
Unigene0000032	--	882	1031	1.161	XP_010093532.1	76.3	1.00E-15	hypothetical protein L484_000553 [Morus notabilis]	--	--	--	--	--	--	--	--	--	--	--	--	--	--	-	-	-
Unigene0000033	KIN12B	540	3843	7.0686	XP_010532718.1	73.2	4.00E-13	PREDICTED: kinesin-like protein KIN-12B [Tarenaya hassleriana]	sp|Q8L7Y8|KN12B_ARATH	61.6	1.00E-08	Kinesin-like protein KIN12B OS=Arabidopsis thaliana GN=KIN12B PE=1 SV=1	At3g23670_1	61.6	1.50E-09	KOG4280	Kinesin-like protein	K10400//KIF15; kinesin family member 15	6.80E-11	71.2	pxb:103966696	--	GO:0009987//cellular process;GO:0044763//single-organism cellular process;GO:0044699//single-organism process;GO:0007017//microtubule-based process	GO:0032550//purine ribonucleoside binding;GO:1901363//heterocyclic compound binding;GO:0003824//catalytic activity;GO:0097159//organic cyclic compound binding;GO:0015631//tubulin binding;GO:0005515//protein binding;GO:0032549//ribonucleoside binding;GO:0016818//hydrolase activity, acting on acid anhydrides, in phosphorus-containing anhydrides;GO:0016817//hydrolase activity, acting on acid anhydri…	GO:0005623//cell;GO:0044446//intracellular organelle part;GO:0043226//organelle;GO:0043229//intracellular organelle;GO:0044430//cytoskeletal part;GO:0005875//microtubule associated complex;GO:0015630//microtubule cytoskeleton;GO:0044424//intracellular part;GO:0043232//intracellular non-membrane-bounded organelle;GO:0044464//cell part;GO:0043234//protein complex;GO:0005856//cytoskeleton;GO:0044422…
Unigene0000034	RIDA	1036	129092	123.7654	XP_015898337.1	339	6.00E-116	PREDICTED: reactive Intermediate Deaminase A, chloroplastic [Ziziphus jujuba]	sp|Q94JQ4|RIDA_ARATH	261.5	1.30E-68	Reactive Intermediate Deaminase A, chloroplastic OS=Arabidopsis thaliana GN=RIDA PE=1 SV=1	At3g20390	261.5	2.00E-69	KOG2317	Putative translation initiation inhibitor UK114/IBM1	K09022//ridA; 2-iminobutanoate/2-iminopropanoate deaminase [EC:3.5.99.10]	1.90E-86	323.2	zju:107431842	--	-	GO:0003824//catalytic activity	-
Unigene0000035	--	354	2223	6.2373	--	--	--	--	--	--	--	--	--	--	--	--	--	--	--	--	--	--	-	-	-
Unigene0000036	Tf2-12	1786	1513	0.8414	KYP75199.1	739	0	Retrotransposable element Tf2 [Cajanus cajan]	sp|P0CT41|TF212_SCHPO	286.6	6.40E-76	Transposon Tf2-12 polyprotein OS=Schizosaccharomyces pombe (strain 972 / ATCC 24843) GN=Tf2-12 PE=3 SV=1	At3g11970_2	553.5	4.30E-157	KOG0017	FOG: Transposon-encoded proteins with TYA, reverse transcriptase, integrase domains in various combinations	--	--	--	--	--	-	-	-
Unigene0000037	--	1453	611	0.4177	KYP45237.1	115	6.00E-30	Retrotransposable element Tf2 [Cajanus cajan]	--	--	--	--	At1g36590_2	60.1	1.20E-08	KOG0017	FOG: Transposon-encoded proteins with TYA, reverse transcriptase, integrase domains in various combinations	--	--	--	--	--	-	-	-
Unigene0000038	pmc1	414	63	0.1511	JAT50564.1	137	3.00E-36	Calcium-transporting ATPase PAT1 [Anthurium amnicola]	sp|Q9HDW7|ATC2_SCHPO	144.1	1.20E-33	Calcium-transporting ATPase 2 OS=Schizosaccharomyces pombe (strain 972 / ATCC 24843) GN=pmc1 PE=3 SV=1	SPAPB2B4.04c	144.1	1.80E-34	KOG0204	Calcium transporting ATPase	K01537//E3.6.3.8; Ca2+-transporting ATPase [EC:3.6.3.8]	2.20E-25	119	oeu:111377979	--	GO:0044765//single-organism transport;GO:1902578//single-organism localization;GO:0006811//ion transport;GO:0051179//localization;GO:0006810//transport;GO:0044699//single-organism process;GO:0051234//establishment of localization	GO:0005488//binding	-
Unigene0000039	--	1010	339531	333.9011	XP_008235381.1	58.5	4.00E-08	PREDICTED: classical arabinogalactan protein 4 [Prunus mume]	--	--	--	--	--	--	--	--	--	--	--	--	--	--	-	-	-
Unigene0000040	--	1827	4797	2.6079	EOY26484.1	678	0	O-fucosyltransferase family protein isoform 1 [Theobroma cacao]	--	--	--	--	--	--	--	--	--	--	--	--	--	--	-	GO:0003824//catalytic activity;GO:0016740//transferase activity	-
Unigene0000041	--	442	3320	7.4606	--	--	--	--	--	--	--	--	--	--	--	--	--	--	--	--	--	--	-	-	-
Unigene0000042	AtMg00030	2858	251388	87.3659	CDY45505.1	320	1.00E-98	BnaCnng12640D [Brassica napus]	sp|P93276|M030_ARATH	130.6	9.40E-29	Uncharacterized mitochondrial protein AtMg00030 OS=Arabidopsis thaliana GN=AtMg00030 PE=4 SV=1	--	--	--	--	--	--	--	--	--	--	-	-	-
Unigene0000043	FAB1B	5525	60624	10.8986	XP_010094837.1	3358	0	1-phosphatidylinositol-3-phosphate 5-kinase [Morus notabilis]	sp|Q9LUM0|FAB1B_ARATH	828.6	1.40E-238	1-phosphatidylinositol-3-phosphate 5-kinase FAB1B OS=Arabidopsis thaliana GN=FAB1B PE=2 SV=1	At1g34260	1174.8	0.00E+00	KOG0230	Phosphatidylinositol-4-phosphate 5-kinase and related FYVE finger-containing proteins	K00921//PIKFYVE; 1-phosphatidylinositol-3-phosphate 5-kinase [EC:2.7.1.150]	0	1562	mtr:MTR_1g097110	ko01100//Metabolic pathways//Global and overview maps//Metabolism;ko04145//Phagosome//Transport and catabolism//Cellular Processes;ko04070//Phosphatidylinositol signaling system//Signal transduction//Environmental Information Processing;ko00562//Inositol phosphate metabolism//Carbohydrate metabolism//Metabolism	GO:0044255//cellular lipid metabolic process;GO:0006629//lipid metabolic process;GO:0046488//phosphatidylinositol metabolic process;GO:0019637//organophosphate metabolic process;GO:0006650//glycerophospholipid metabolic process;GO:0071704//organic substance metabolic process;GO:0043170//macromolecule metabolic process;GO:0009987//cellular process;GO:0044699//single-organism process;GO:0044763//si…	GO:0016301//kinase activity;GO:0016740//transferase activity;GO:0016772//transferase activity, transferring phosphorus-containing groups;GO:0003824//catalytic activity	-
Unigene0000044	pol	384	100	0.2587	ABG37658.1	248	1.00E-75	integrase [Populus trichocarpa]	sp|P20825|POL2_DROME	106.3	2.60E-22	Retrovirus-related Pol polyprotein from transposon 297 OS=Drosophila melanogaster GN=pol PE=3 SV=1	At1g42375	219.5	3.20E-57	KOG0017	FOG: Transposon-encoded proteins with TYA, reverse transcriptase, integrase domains in various combinations	--	--	--	--	--	-	-	-
Unigene0000045	--	410	212	0.5136	XP_010092481.1	53.5	9.00E-10	Succinate-semialdehyde dehydrogenase [Morus notabilis]	--	--	--	--	--	--	--	--	--	--	--	--	--	--	-	-	-
Unigene0000046	Rpt2	1342	451	0.3338	JAU98695.1	706	0	26S proteasome regulatory subunit 4 -like protein A, partial [Noccaea caerulescens]	sp|P48601|PRS4_DROME	762.7	2.30E-219	26S protease regulatory subunit 4 OS=Drosophila melanogaster GN=Rpt2 PE=1 SV=2	7301070	762.7	3.50E-220	KOG0726	26S proteasome regulatory complex, ATPase RPT2	K03062//PSMC1; 26S proteasome regulatory subunit T2	1.40E-190	669.5	cmax:111492336	ko03050//Proteasome//Folding, sorting and degradation//Genetic Information Processing	GO:0046483//heterocycle metabolic process;GO:0007275//multicellular organism development;GO:0009653//anatomical structure morphogenesis;GO:0006631//fatty acid metabolic process;GO:0006261//DNA-dependent DNA replication;GO:0009059//macromolecule biosynthetic process;GO:0019748//secondary metabolic process;GO:0044255//cellular lipid metabolic process;GO:0006259//DNA metabolic process;GO:0071840//ce…	GO:0003824//catalytic activity;GO:0097367//carbohydrate derivative binding;GO:0001882//nucleoside binding;GO:0017111//nucleoside-triphosphatase activity;GO:0001883//purine nucleoside binding;GO:0097159//organic cyclic compound binding;GO:0016462//pyrophosphatase activity;GO:0036094//small molecule binding;GO:0016887//ATPase activity;GO:1901363//heterocyclic compound binding;GO:0032550//purine rib…	GO:0005623//cell;GO:0043231//intracellular membrane-bounded organelle;GO:0044464//cell part;GO:0005622//intracellular;GO:0043234//protein complex;GO:0032991//macromolecular complex;GO:0043227//membrane-bounded organelle;GO:0044424//intracellular part;GO:0043226//organelle;GO:0043229//intracellular organelle
Unigene0000047	SNC1	2729	15202	5.533	XP_010087622.1	252	1.00E-81	TMV resistance protein N [Morus notabilis]	sp|O23530|SNC1_ARATH	77	1.20E-12	Protein SUPPRESSOR OF npr1-1, CONSTITUTIVE 1 OS=Arabidopsis thaliana GN=SNC1 PE=1 SV=3	--	--	--	--	--	--	--	--	--	--	-	-	-
Unigene0000048	AtMg00240	2585	11111	4.2693	KZV22560.1	559	0	Cysteine-rich RLK (receptor-like protein kinase) 8 [Dorcoceras hygrometricum]	sp|P93290|M240_ARATH	88.2	4.90E-16	Uncharacterized mitochondrial protein AtMg00240 OS=Arabidopsis thaliana GN=AtMg00240 PE=4 SV=1	At2g16670	371.7	3.30E-102	KOG0017	FOG: Transposon-encoded proteins with TYA, reverse transcriptase, integrase domains in various combinations	--	--	--	--	--	-	-	-
Unigene0000049	--	576	4432	7.6425	EOY16808.1	94.7	2.00E-23	Mediator of RNA polymerase II transcription subunit 8 [Theobroma cacao]	--	--	--	--	--	--	--	--	--	--	--	--	--	--	-	-	-
Unigene0000050	tcmG	3821	32224	8.3765	XP_008222049.1	672	0	PREDICTED: 2,4-dichlorophenol 6-monooxygenase [Prunus mume]	sp|P39888|TCMG_STRGA	122.9	2.60E-26	Tetracenomycin polyketide synthesis hydroxylase TcmG OS=Streptomyces glaucescens GN=tcmG PE=3 SV=1	At1g24340	480.3	9.90E-135	KOG3855	Monooxygenase involved in coenzyme Q (ubiquinone) biosynthesis	--	--	--	--	--	GO:0044699//single-organism process;GO:0044710//single-organism metabolic process;GO:0008152//metabolic process	GO:0003824//catalytic activity	-
Unigene0000051	UXS5	1196	346	0.2873	NP_001130758.1	717	0	dTDP-glucose dehydratase homolog csu219 [Zea mays]	sp|Q9SN95|UXS5_ARATH	610.5	1.30E-173	UDP-glucuronic acid decarboxylase 5 OS=Arabidopsis thaliana GN=UXS5 PE=2 SV=1	At3g46440	610.5	2.00E-174	KOG1429	dTDP-glucose 4-6-dehydratase/UDP-glucuronic acid decarboxylase	K08678//UXS1; UDP-glucuronate decarboxylase [EC:4.1.1.35]	4.30E-207	724.2	sbi:110435896	ko01100//Metabolic pathways//Global and overview maps//Metabolism;ko00520//Amino sugar and nucleotide sugar metabolism//Carbohydrate metabolism//Metabolism	-	GO:0048037//cofactor binding;GO:0005488//binding	-
Unigene0000052	--	270	146	0.5371	--	--	--	--	--	--	--	--	--	--	--	--	--	--	--	--	--	--	-	-	-
Unigene0000053	--	1455	1090	0.7441	XP_010092181.1	100	1.00E-23	Aquaporin NIP6-1 [Morus notabilis]	--	--	--	--	--	--	--	--	--	--	--	--	--	--	GO:0051234//establishment of localization;GO:0051179//localization	GO:0005488//binding	GO:0044430//cytoskeletal part;GO:0043234//protein complex;GO:0005622//intracellular;GO:0044446//intracellular organelle part;GO:0043229//intracellular organelle;GO:0044425//membrane part;GO:0043226//organelle;GO:0044464//cell part;GO:0043232//intracellular non-membrane-bounded organelle;GO:0005623//cell;GO:0031224//intrinsic component of membrane;GO:0015630//microtubule cytoskeleton;GO:0016020//m…
Unigene0000054	--	2045	513	0.2492	AFK13856.1	239	2.00E-64	Ty3/gypsy retrotransposon protein [Beta vulgaris subsp. vulgaris] [Beta vulgaris]	--	--	--	--	--	--	--	--	--	--	--	--	--	--	-	-	-
Unigene0000055	--	1447	335	0.23	XP_003608674.1	223	1.00E-67	DUF1639 family protein [Medicago truncatula]	--	--	--	--	--	--	--	--	--	--	--	--	--	--	-	-	-
Unigene0000056	GASA14	1084	123065	112.7626	XP_002517395.1	144	6.00E-39	PREDICTED: gibberellin-regulated protein 14 [Ricinus communis]	sp|Q9LFR3|GASAE_ARATH	98.2	2.00E-19	Gibberellin-regulated protein 14 OS=Arabidopsis thaliana GN=GASA14 PE=1 SV=1	--	--	--	--	--	--	--	--	--	--	-	-	-
Unigene0000057	--	460	809	1.7468	XP_010095226.1	63.2	3.00E-10	hypothetical protein L484_002773 [Morus notabilis]	--	--	--	--	--	--	--	--	--	--	--	--	--	--	-	-	-
Unigene0000058	CKB1	1933	6692	3.4386	OMP00785.1	455	1.00E-155	Casein kinase II, regulatory subunit [Corchorus olitorius]	sp|P40228|CSK2B_ARATH	322.8	8.80E-87	Casein kinase II subunit beta OS=Arabidopsis thaliana GN=CKB1 PE=1 SV=1	At2g44680	354	5.40E-97	KOG3092	Casein kinase II, beta subunit	K03115//CSNK2B; casein kinase II subunit beta	5.50E-103	379	egu:105059424	ko03008//Ribosome biogenesis in eukaryotes//Translation//Genetic Information Processing;ko04712//Circadian rhythm - plant//Environmental adaptation//Organismal Systems	GO:0051246//regulation of protein metabolic process;GO:0060255//regulation of macromolecule metabolic process;GO:0031323//regulation of cellular metabolic process;GO:0032268//regulation of cellular protein metabolic process;GO:0080090//regulation of primary metabolic process;GO:0065007//biological regulation;GO:0050794//regulation of cellular process;GO:0051174//regulation of phosphorus metabolic…	GO:0030234//enzyme regulator activity;GO:0016740//transferase activity;GO:0019207//kinase regulator activity;GO:0016772//transferase activity, transferring phosphorus-containing groups;GO:0003824//catalytic activity;GO:0098772//molecular function regulator	-
Unigene0000059	--	725	108	0.148	XP_010107846.1	192	5.00E-59	Adenylyl cyclase-associated protein 2 [Morus notabilis]	--	--	--	--	--	--	--	--	--	--	--	--	--	--	GO:0006996//organelle organization;GO:0016043//cellular component organization;GO:0071840//cellular component organization or biogenesis;GO:0009987//cellular process	GO:0046872//metal ion binding;GO:0008092//cytoskeletal protein binding;GO:0046914//transition metal ion binding;GO:0005515//protein binding;GO:0043167//ion binding;GO:0043169//cation binding;GO:0097159//organic cyclic compound binding;GO:0005488//binding	-
Unigene0000060	--	924	69	0.0742	GAV59099.1	260	2.00E-85	UBN2_3 domain-containing protein, partial [Cephalotus follicularis]	--	--	--	--	--	--	--	--	--	--	--	--	--	--	-	-	-
Unigene0000061	--	1483	925	0.6195	KYP41234.1	321	2.00E-95	Retrovirus-related Pol polyprotein from transposon TNT 1-94 [Cajanus cajan]	--	--	--	--	At2g07420	152.1	2.40E-36	KOG0017	FOG: Transposon-encoded proteins with TYA, reverse transcriptase, integrase domains in various combinations	--	--	--	--	--	-	-	-
Unigene0000062	--	548	469	0.8501	--	--	--	--	--	--	--	--	--	--	--	--	--	--	--	--	--	--	-	-	-
Unigene0000063	--	388	108	0.2765	--	--	--	--	--	--	--	--	--	--	--	--	--	--	--	--	--	--	-	-	-
Unigene0000064	XLG1	3639	85479	23.3312	XP_010096250.1	789	0	Guanine nucleotide-binding protein alpha-1 subunit [Morus notabilis]	sp|O80462|XLG1_ARATH	527.3	4.40E-148	Extra-large guanine nucleotide-binding protein 1 OS=Arabidopsis thaliana GN=XLG1 PE=1 SV=2	At2g23460	518.1	4.10E-146	KOG0082	G-protein alpha subunit (small G protein superfamily)	--	--	--	--	--	GO:0009987//cellular process;GO:0007165//signal transduction;GO:0007154//cell communication;GO:0044699//single-organism process;GO:0023052//signaling;GO:0050789//regulation of biological process;GO:0051716//cellular response to stimulus;GO:0065007//biological regulation;GO:0044700//single organism signaling;GO:0050896//response to stimulus;GO:0044763//single-organism cellular process;GO:0050794//…	GO:0000166//nucleotide binding;GO:0097159//organic cyclic compound binding;GO:0016817//hydrolase activity, acting on acid anhydrides;GO:0017111//nucleoside-triphosphatase activity;GO:0003824//catalytic activity;GO:0005488//binding;GO:0016462//pyrophosphatase activity;GO:0017076//purine nucleotide binding;GO:0016787//hydrolase activity;GO:1901363//heterocyclic compound binding;GO:0044877//macromol…	-
Unigene0000065	Pcp	1301	4702	3.5898	--	--	--	--	sp|P16369|CUPP_DROPS	81.3	3.00E-14	Pupal cuticle protein OS=Drosophila pseudoobscura pseudoobscura GN=Pcp PE=2 SV=2	--	--	--	--	--	--	--	--	--	--	-	-	-
Unigene0000066	Slx1b	1477	24321	16.3554	XP_010108498.1	431	6.00E-147	Structure-specific endonuclease subunit [Morus notabilis]	sp|Q8BX32|SLX1_MOUSE	128.3	2.40E-28	Structure-specific endonuclease subunit SLX1 OS=Mus musculus GN=Slx1b PE=2 SV=1	At2g30350	190.3	7.90E-48	KOG3005	GIY-YIG type nuclease	K15078//SLX1; structure-specific endonuclease subunit SLX1 [EC:3.6.1.-]	6.30E-59	232.3	jre:109000158	--	GO:0050896//response to stimulus;GO:0006725//cellular aromatic compound metabolic process;GO:0006807//nitrogen compound metabolic process;GO:0034641//cellular nitrogen compound metabolic process;GO:0008152//metabolic process;GO:0006139//nucleobase-containing compound metabolic process;GO:0044238//primary metabolic process;GO:0046483//heterocycle metabolic process;GO:0044260//cellular macromolecul…	GO:0004536//deoxyribonuclease activity;GO:0004519//endonuclease activity;GO:0016788//hydrolase activity, acting on ester bonds;GO:0016787//hydrolase activity;GO:0003824//catalytic activity;GO:0016888//endodeoxyribonuclease activity, producing 5'-phosphomonoesters;GO:0004518//nuclease activity;GO:0016893//endonuclease activity, active with either ribo- or deoxyribonucleic acids and producing 5'-ph…	GO:0043227//membrane-bounded organelle;GO:0043234//protein complex;GO:0044424//intracellular part;GO:0043231//intracellular membrane-bounded organelle;GO:0043229//intracellular organelle;GO:0044464//cell part;GO:0005623//cell;GO:0005622//intracellular;GO:0032991//macromolecular complex;GO:0043226//organelle
Unigene0000067	PERK10	3756	49797	13.1685	XP_010091707.1	1120	0	Proline-rich receptor-like protein kinase PERK9 [Morus notabilis]	sp|Q9C660|PEK10_ARATH	453	1.10E-125	Proline-rich receptor-like protein kinase PERK10 OS=Arabidopsis thaliana GN=PERK10 PE=2 SV=2	At1g68690	452.6	2.20E-126	KOG1187	Serine/threonine protein kinase	--	--	--	--	--	GO:0036211//protein modification process;GO:0043170//macromolecule metabolic process;GO:0044237//cellular metabolic process;GO:0006796//phosphate-containing compound metabolic process;GO:0008152//metabolic process;GO:0043412//macromolecule modification;GO:0009987//cellular process;GO:0071704//organic substance metabolic process;GO:0019538//protein metabolic process;GO:0044238//primary metabolic p…	GO:0016772//transferase activity, transferring phosphorus-containing groups;GO:0016773//phosphotransferase activity, alcohol group as acceptor;GO:0001883//purine nucleoside binding;GO:0097159//organic cyclic compound binding;GO:0005488//binding;GO:0004672//protein kinase activity;GO:0032549//ribonucleoside binding;GO:0016740//transferase activity;GO:0003824//catalytic activity;GO:0097367//carbohy…	-
Unigene0000068	--	469	5068	10.7331	XP_010096418.1	93.6	1.00E-20	T-complex protein 1 subunit beta [Morus notabilis]	--	--	--	--	--	--	--	--	--	--	--	--	--	--	GO:0008152//metabolic process;GO:0044260//cellular macromolecule metabolic process;GO:0043170//macromolecule metabolic process;GO:0044238//primary metabolic process;GO:0009987//cellular process;GO:0019538//protein metabolic process;GO:0071704//organic substance metabolic process;GO:0044237//cellular metabolic process;GO:0044267//cellular protein metabolic process	GO:0005488//binding;GO:0032550//purine ribonucleoside binding;GO:0032549//ribonucleoside binding;GO:0097159//organic cyclic compound binding;GO:0001882//nucleoside binding;GO:0001883//purine nucleoside binding;GO:0005515//protein binding;GO:0097367//carbohydrate derivative binding;GO:1901363//heterocyclic compound binding;GO:0036094//small molecule binding	GO:0044424//intracellular part;GO:0005623//cell;GO:0044464//cell part;GO:0005622//intracellular
Unigene0000069	--	641	42334	65.5981	XP_010090921.1	288	1.00E-98	Ferredoxin-3 [Morus notabilis]	sp|P00234|FER1_EQUTE	75.5	8.10E-13	Ferredoxin-1 OS=Equisetum telmateia PE=1 SV=1	--	--	--	--	--	K02639//petF; ferredoxin	1.00E-61	240.4	zju:107423176	ko00195//Photosynthesis//Energy metabolism//Metabolism	GO:0019438//aromatic compound biosynthetic process;GO:0031323//regulation of cellular metabolic process;GO:0046483//heterocycle metabolic process;GO:1901576//organic substance biosynthetic process;GO:0051171//regulation of nitrogen compound metabolic process;GO:1901564//organonitrogen compound metabolic process;GO:2001141//regulation of RNA biosynthetic process;GO:0032787//monocarboxylic acid met…	GO:0005488//binding;GO:0051536//iron-sulfur cluster binding;GO:0043167//ion binding;GO:0043169//cation binding;GO:0051540//metal cluster binding	GO:0044464//cell part;GO:0009536//plastid;GO:0043227//membrane-bounded organelle;GO:0044424//intracellular part;GO:0005737//cytoplasm;GO:0005623//cell;GO:0043226//organelle;GO:0043229//intracellular organelle;GO:0043231//intracellular membrane-bounded organelle;GO:0044444//cytoplasmic part;GO:0005622//intracellular
Unigene0000070	AtMg00820	523	20	0.038	XP_010113352.1	281	7.00E-86	Retrovirus-related Pol polyprotein from transposon TNT 1-94 [Morus notabilis]	sp|P92520|M820_ARATH	104	1.70E-21	Uncharacterized mitochondrial protein AtMg00820 OS=Arabidopsis thaliana GN=AtMg00820 PE=4 SV=1	At2g20460	193	4.30E-49	KOG0017	FOG: Transposon-encoded proteins with TYA, reverse transcriptase, integrase domains in various combinations	--	--	--	--	--	GO:0009987//cellular process;GO:0044260//cellular macromolecule metabolic process;GO:0006725//cellular aromatic compound metabolic process;GO:0044238//primary metabolic process;GO:1901360//organic cyclic compound metabolic process;GO:0006259//DNA metabolic process;GO:0006807//nitrogen compound metabolic process;GO:0006139//nucleobase-containing compound metabolic process;GO:0034641//cellular nitr…	GO:0046914//transition metal ion binding;GO:0043167//ion binding;GO:0005488//binding;GO:0016772//transferase activity, transferring phosphorus-containing groups;GO:0016740//transferase activity;GO:0043169//cation binding;GO:0003824//catalytic activity;GO:0046872//metal ion binding	-
Unigene0000071	PLD2	3836	88352	22.8769	XP_010109581.1	1783	0	Phospholipase D p1 [Morus notabilis]	sp|Q0V8L6|PLD2_BOVIN	470.3	6.70E-131	Phospholipase D2 OS=Bos taurus GN=PLD2 PE=2 SV=1	At3g16785	1129.8	0.00E+00	KOG1329	Phospholipase D1	K01115//PLD1_2; phospholipase D1/2 [EC:3.1.4.4]	0	1617.4	zju:107433260	ko01100//Metabolic pathways//Global and overview maps//Metabolism;ko01110//Biosynthesis of secondary metabolites//Global and overview maps//Metabolism;ko04144//Endocytosis//Transport and catabolism//Cellular Processes;ko00564//Glycerophospholipid metabolism//Lipid metabolism//Metabolism;ko00565//Ether lipid metabolism//Lipid metabolism//Metabolism	GO:1902578//single-organism localization;GO:0071702//organic substance transport;GO:0071496//cellular response to external stimulus;GO:0044237//cellular metabolic process;GO:0016192//vesicle-mediated transport;GO:0009863//salicylic acid mediated signaling pathway;GO:0033036//macromolecule localization;GO:0051716//cellular response to stimulus;GO:0071229//cellular response to acid chemical;GO:0032…	GO:0016788//hydrolase activity, acting on ester bonds;GO:0003824//catalytic activity;GO:0005488//binding;GO:0016298//lipase activity;GO:0008289//lipid binding;GO:0004620//phospholipase activity;GO:0016787//hydrolase activity	-
Unigene0000072	--	574	2993	5.1791	XP_008240997.2	196	3.00E-59	PREDICTED: disease resistance protein RGA2-like, partial [Prunus mume]	--	--	--	--	--	--	--	--	--	--	--	--	--	--	-	-	-
Unigene0000073	--	607	3568	5.8384	XP_008392255.2	189	6.00E-54	PREDICTED: disease resistance protein RGA2-like [Malus domestica]	--	--	--	--	--	--	--	--	--	--	--	--	--	--	-	-	-
Unigene0000074	--	1156	1456	1.251	--	--	--	--	--	--	--	--	--	--	--	--	--	--	--	--	--	--	-	-	-
Unigene0000075	--	663	231	0.3461	XP_010111620.1	75.5	7.00E-16	hypothetical protein L484_017646 [Morus notabilis]	--	--	--	--	--	--	--	--	--	--	--	--	--	--	-	-	-
Unigene0000076	PCMP-A3	5249	406359	76.8941	XP_015886564.1	1049	0	PREDICTED: pentatricopeptide repeat-containing protein At1g71460, chloroplastic [Ziziphus jujuba]	sp|Q9C9I3|PP115_ARATH	876.7	4.30E-253	Pentatricopeptide repeat-containing protein At1g71460, chloroplastic OS=Arabidopsis thaliana GN=PCMP-A3 PE=2 SV=1	At1g71460	876.7	6.50E-254	KOG4197	FOG: PPR repeat	--	--	--	--	--	-	-	-
Unigene0000077	AtMg00240	1737	701	0.4008	XP_010113352.1	741	0	Retrovirus-related Pol polyprotein from transposon TNT 1-94 [Morus notabilis]	sp|P10978|POLX_TOBAC	371.3	1.90E-101	Retrovirus-related Pol polyprotein from transposon TNT 1-94 OS=Nicotiana tabacum PE=2 SV=1	At1g70010	480.7	3.40E-135	KOG0017	FOG: Transposon-encoded proteins with TYA, reverse transcriptase, integrase domains in various combinations	--	--	--	--	--	-	-	-
Unigene0000078	--	522	80	0.1522	--	--	--	--	--	--	--	--	--	--	--	--	--	--	--	--	--	--	-	-	-
Unigene0000079	--	398	127	0.3169	--	--	--	--	--	--	--	--	--	--	--	--	--	--	--	--	--	--	-	-	-
Unigene0000080	--	310	312	0.9997	--	--	--	--	--	--	--	--	--	--	--	--	--	--	--	--	--	--	-	-	-
Unigene0000081	--	448	89	0.1973	XP_010099667.1	46.2	4.00E-07	hypothetical protein L484_025093 [Morus notabilis]	--	--	--	--	--	--	--	--	--	--	--	--	--	--	-	-	-
Unigene0000082	--	1002	1259	1.248	XP_011002400.1	259	1.00E-83	PREDICTED: basic salivary proline-rich protein 3-like isoform X1 [Populus euphratica]	--	--	--	--	--	--	--	--	--	--	--	--	--	--	-	-	-
Unigene0000085	--	422	134	0.3154	--	--	--	--	--	--	--	--	--	--	--	--	--	--	--	--	--	--	-	-	-
Unigene0000086	PCMP-A1	2109	7379	3.4752	XP_019420403.1	385	2.00E-125	PREDICTED: pentatricopeptide repeat-containing protein At1g31790 [Lupinus angustifolius]	sp|Q9C6R9|PPR66_ARATH	330.5	4.60E-89	Pentatricopeptide repeat-containing protein At1g31790 OS=Arabidopsis thaliana GN=PCMP-A1 PE=2 SV=1	At1g31790	330.5	7.00E-90	KOG4197	FOG: PPR repeat	--	--	--	--	--	-	-	-
Unigene0000087	psbE	989	4703	4.7232	XP_003606015.1	162	1.00E-61	cytochrome b559 subunit alpha [Medicago truncatula]	sp|P59702|PSBE_ATRBE	172.6	7.50E-42	Cytochrome b559 subunit alpha OS=Atropa belladonna GN=psbE PE=3 SV=3	--	--	--	--	--	K02707//psbE; photosystem II cytochrome b559 subunit alpha	4.00E-49	199.1	apro:F751_0130	ko01100//Metabolic pathways//Global and overview maps//Metabolism;ko00195//Photosynthesis//Energy metabolism//Metabolism	GO:0044763//single-organism cellular process;GO:0009987//cellular process;GO:0055114//oxidation-reduction process;GO:0008152//metabolic process;GO:0044699//single-organism process;GO:0044710//single-organism metabolic process;GO:0044237//cellular metabolic process;GO:0006091//generation of precursor metabolites and energy;GO:0022900//electron transport chain	GO:0097159//organic cyclic compound binding;GO:1901363//heterocyclic compound binding;GO:0043167//ion binding;GO:0043169//cation binding;GO:0005488//binding;GO:0046906//tetrapyrrole binding;GO:0046872//metal ion binding;GO:0046914//transition metal ion binding	GO:0009521//photosystem;GO:0044464//cell part;GO:0043226//organelle;GO:0032991//macromolecular complex;GO:0043229//intracellular organelle;GO:0044444//cytoplasmic part;GO:0043231//intracellular membrane-bounded organelle;GO:0034357//photosynthetic membrane;GO:0009523//photosystem II;GO:0031224//intrinsic component of membrane;GO:0005622//intracellular;GO:0005737//cytoplasm;GO:0016020//membrane;GO…
Unigene0000088	--	423	85	0.1996	--	--	--	--	--	--	--	--	--	--	--	--	--	--	--	--	--	--	-	-	-
Unigene0000089	--	1140	1751	1.5256	--	--	--	--	--	--	--	--	--	--	--	--	--	--	--	--	--	--	-	-	-
Unigene0000090	--	252	1645	6.4837	--	--	--	--	--	--	--	--	--	--	--	--	--	--	--	--	--	--	-	-	-
Unigene0000091	GDI1	1125	45648	40.3022	XP_010107193.1	395	3.00E-137	Rho GDP-dissociation inhibitor 1 [Morus notabilis]	sp|Q9SFC6|GDIR_ARATH	232.3	9.10E-60	Rho GDP-dissociation inhibitor 1 OS=Arabidopsis thaliana GN=GDI1 PE=1 SV=1	At3g07880	232.3	1.40E-60	KOG3205	Rho GDP-dissociation inhibitor	K12462//ARHGDI; Rho GDP-dissociation inhibitor	7.60E-81	304.7	pper:18788549	--	GO:0050789//regulation of biological process;GO:0019222//regulation of metabolic process;GO:0065007//biological regulation	-	GO:0005622//intracellular;GO:0005623//cell;GO:0044424//intracellular part;GO:0044464//cell part
Unigene0000092	--	1283	1209	0.936	XP_010093360.1	161	2.00E-41	ATP-dependent helicase 1 [Morus notabilis]	--	--	--	--	--	--	--	--	--	--	--	--	--	--	-	-	-
Unigene0000093	--	315	201	0.6338	--	--	--	--	--	--	--	--	--	--	--	--	--	--	--	--	--	--	-	-	-
Unigene0000094	--	259	25	0.0959	--	--	--	--	--	--	--	--	--	--	--	--	--	--	--	--	--	--	-	-	-
Unigene0000095	TY3B-G	4559	16860	3.6732	AAO23078.1	1250	0	polyprotein [Glycine max]	sp|Q99315|YG31B_YEAST	490.3	7.50E-137	Transposon Ty3-G Gag-Pol polyprotein OS=Saccharomyces cerevisiae (strain ATCC 204508 / S288c) GN=TY3B-G PE=1 SV=3	At3g11970_2	942.6	8.40E-274	KOG0017	FOG: Transposon-encoded proteins with TYA, reverse transcriptase, integrase domains in various combinations	--	--	--	--	--	-	-	-
Unigene0000096	--	263	0	0	JAV45172.1	86.3	4.00E-19	DNA/RNA polymerases superfamily protein [Citrus limon]	--	--	--	--	--	--	--	--	--	--	--	--	--	--	-	-	-
Unigene0000097	--	338	10	0.0294	XP_009041289.1	47.8	6.00E-06	hypothetical protein AURANDRAFT_16948, partial [Aureococcus anophagefferens]	--	--	--	--	--	--	--	--	--	--	--	--	--	--	-	-	-
Unigene0000098	--	1318	632	0.4763	AFK13856.1	243	1.00E-91	Ty3/gypsy retrotransposon protein [Beta vulgaris subsp. vulgaris] [Beta vulgaris]	--	--	--	--	--	--	--	--	--	--	--	--	--	--	-	-	-
Unigene0000099	--	425	19910	46.531	AAG43556.1	55.8	1.00E-08	Avr9/Cf-9 rapidly elicited protein 180 [Nicotiana tabacum]	--	--	--	--	--	--	--	--	--	--	--	--	--	--	-	-	-
Unigene0000100	--	243	436	1.7821	--	--	--	--	--	--	--	--	--	--	--	--	--	--	--	--	--	--	-	-	-
Unigene0000101	GLX2-2	1734	37209	21.3137	XP_010109176.1	417	4.00E-142	Hydroxyacylglutathione hydrolase cytoplasmic [Morus notabilis]	sp|O24496|GLO2C_ARATH	355.1	1.40E-96	Hydroxyacylglutathione hydrolase cytoplasmic OS=Arabidopsis thaliana GN=GLX2-2 PE=1 SV=2	At3g10850	355.1	2.20E-97	KOG0813	Glyoxylase	K01069//gloB; hydroxyacylglutathione hydrolase [EC:3.1.2.6]	4.30E-107	392.5	zju:107414019	ko00620//Pyruvate metabolism//Carbohydrate metabolism//Metabolism	GO:0008152//metabolic process;GO:0051641//cellular localization;GO:0006790//sulfur compound metabolic process;GO:1901615//organic hydroxy compound metabolic process;GO:0034613//cellular protein localization;GO:0070727//cellular macromolecule localization;GO:0006807//nitrogen compound metabolic process;GO:0015031//protein transport;GO:0044281//small molecule metabolic process;GO:0019752//carboxyli…	GO:0043169//cation binding;GO:0046872//metal ion binding;GO:0003824//catalytic activity;GO:0046914//transition metal ion binding;GO:0043167//ion binding;GO:0005488//binding	GO:0044424//intracellular part;GO:0005622//intracellular;GO:0044444//cytoplasmic part;GO:0044464//cell part;GO:0005737//cytoplasm;GO:0005623//cell
Unigene0000102	--	622	494	0.7889	--	--	--	--	--	--	--	--	--	--	--	--	--	--	--	--	--	--	-	-	-
Unigene0000103	EPSIN2	3307	296336	89.0041	XP_018858974.1	1061	0	PREDICTED: clathrin interactor EPSIN 2 isoform X2 [Juglans regia]	sp|Q67YI9|EPN2_ARATH	494.2	3.80E-138	Clathrin interactor EPSIN 2 OS=Arabidopsis thaliana GN=EPSIN2 PE=1 SV=1	At3g59290_1	350.5	1.00E-95	KOG2056	Equilibrative nucleoside transporter protein	K12471//EPN; epsin	3.60E-203	712.6	jre:109020905	ko04144//Endocytosis//Transport and catabolism//Cellular Processes	-	-	-
Unigene0000104	--	290	111	0.3802	--	--	--	--	--	--	--	--	--	--	--	--	--	--	--	--	--	--	-	-	-
Unigene0000105	--	484	154	0.316	OMO86713.1	51.6	4.00E-06	amino acid permease 2-like protein [Corchorus olitorius]	--	--	--	--	--	--	--	--	--	--	--	--	--	--	-	-	-
Unigene0000106	--	283	5	0.0175	GAV81011.1	80.9	2.00E-17	DDE_4 domain-containing protein [Cephalotus follicularis]	--	--	--	--	--	--	--	--	--	--	--	--	--	--	-	-	-
Unigene0000107	--	1406	1173	0.8287	GAV80741.1	176	4.00E-50	LOW QUALITY PROTEIN: DDE_4 domain-containing protein, partial [Cephalotus follicularis]	--	--	--	--	--	--	--	--	--	--	--	--	--	--	-	-	-
Unigene0000108	--	1035	8033	7.709	XP_013449741.1	73.2	5.00E-12	Myb/SANT-like DNA-binding domain protein [Medicago truncatula]	--	--	--	--	--	--	--	--	--	--	--	--	--	--	-	-	-
Unigene0000109	--	1128	341	0.3003	AFK13856.1	436	4.00E-138	Ty3/gypsy retrotransposon protein [Beta vulgaris subsp. vulgaris] [Beta vulgaris]	--	--	--	--	At1g36590_2	345.5	1.10E-94	KOG0017	FOG: Transposon-encoded proteins with TYA, reverse transcriptase, integrase domains in various combinations	--	--	--	--	--	-	-	-
Unigene0000110	--	807	126571	155.7832	XP_013644732.1	79.7	9.00E-15	PREDICTED: multiple organellar RNA editing factor 8, chloroplastic/mitochondrial-like [Brassica napus]	--	--	--	--	--	--	--	--	--	--	--	--	--	--	-	-	-
Unigene0000111	--	498	138	0.2752	AAQ82031.1	241	9.00E-80	pol, partial [Pisum sativum]	--	--	--	--	At1g42375	214.2	1.70E-55	KOG0017	FOG: Transposon-encoded proteins with TYA, reverse transcriptase, integrase domains in various combinations	--	--	--	--	--	-	-	-
Unigene0000112	--	2094	1072	0.5085	AFK13856.1	628	0	Ty3/gypsy retrotransposon protein [Beta vulgaris subsp. vulgaris] [Beta vulgaris]	--	--	--	--	At3g11970_2	488.4	2.00E-137	KOG0017	FOG: Transposon-encoded proteins with TYA, reverse transcriptase, integrase domains in various combinations	--	--	--	--	--	-	-	-
Unigene0000113	--	305	259	0.8435	XP_010098811.1	56.2	1.00E-08	Glucan endo-1,3-beta-glucosidase 1 [Morus notabilis]	--	--	--	--	--	--	--	--	--	--	--	--	--	--	GO:0044238//primary metabolic process;GO:0008152//metabolic process	GO:0003824//catalytic activity	-
Unigene0000114	--	1217	1613	1.3164	--	--	--	--	--	--	--	--	--	--	--	--	--	--	--	--	--	--	-	-	-
Unigene0000115	--	307	126	0.4077	--	--	--	--	--	--	--	--	--	--	--	--	--	--	--	--	--	--	-	-	-
Unigene0000116	--	499	1090	2.1696	--	--	--	--	--	--	--	--	--	--	--	--	--	--	--	--	--	--	-	-	-
Unigene0000117	--	1147	428	0.3706	XP_010110732.1	67.8	2.00E-10	putative acyl-activating enzyme 17 [Morus notabilis]	--	--	--	--	--	--	--	--	--	--	--	--	--	--	-	-	-
Unigene0000118	At1g09760	1091	33406	30.413	XP_010112010.1	576	0	U2 small nuclear ribonucleoprotein A' [Morus notabilis]	sp|P43333|RU2A_ARATH	330.1	3.10E-89	U2 small nuclear ribonucleoprotein A' OS=Arabidopsis thaliana GN=At1g09760 PE=2 SV=2	At1g09760	330.1	4.70E-90	KOG1644	U2-associated snRNP A' protein	K11092//SNRPA1; U2 small nuclear ribonucleoprotein A'	1.50E-110	403.3	dzi:111316860	ko03040//Spliceosome//Transcription//Genetic Information Processing	GO:0044237//cellular metabolic process;GO:0044238//primary metabolic process;GO:0006725//cellular aromatic compound metabolic process;GO:0034641//cellular nitrogen compound metabolic process;GO:0006139//nucleobase-containing compound metabolic process;GO:0043412//macromolecule modification;GO:0006807//nitrogen compound metabolic process;GO:0071704//organic substance metabolic process;GO:0016070//…	GO:0097159//organic cyclic compound binding;GO:0003676//nucleic acid binding;GO:0005488//binding;GO:1901363//heterocyclic compound binding	GO:0043232//intracellular non-membrane-bounded organelle;GO:0005654//nucleoplasm;GO:0043228//non-membrane-bounded organelle;GO:0009536//plastid;GO:0031974//membrane-enclosed lumen;GO:0044422//organelle part;GO:0044444//cytoplasmic part;GO:0044451//nucleoplasm part;GO:0005737//cytoplasm;GO:0044446//intracellular organelle part;GO:0016604//nuclear body;GO:0043231//intracellular membrane-bounded org…
Unigene0000119	CYP71D11	1309	1678	1.2732	XP_004295869.1	521	0	PREDICTED: cytochrome P450 71D11-like [Fragaria vesca subsp. vesca] [Fragaria vesca]	sp|O22307|C71DB_LOTJA	416.8	3.00E-115	Cytochrome P450 71D11 (Fragment) OS=Lotus japonicus GN=CYP71D11 PE=2 SV=1	At3g26310	301.2	2.80E-81	KOG0156	Cytochrome P450 CYP2 subfamily	--	--	--	--	--	-	-	-
Unigene0000120	CYP71D12	533	89	0.1659	XP_006474920.1	266	1.00E-85	PREDICTED: cytochrome P450 71D11-like isoform X1 [Citrus sinensis]	sp|P98183|C71DC_CATRO	226.5	2.30E-58	Tabersonine 16-hydroxylase (Fragment) OS=Catharanthus roseus GN=CYP71D12 PE=1 SV=1	At1g13110	190.3	2.80E-48	KOG0156	Cytochrome P450 CYP2 subfamily	--	--	--	--	--	-	-	-
Unigene0000121	CYP71D12	619	2908	4.6662	XP_009345818.1	340	5.00E-114	PREDICTED: cytochrome P450 71D9-like [Pyrus x bretschneideri]	sp|P98183|C71DC_CATRO	287	1.70E-76	Tabersonine 16-hydroxylase (Fragment) OS=Catharanthus roseus GN=CYP71D12 PE=1 SV=1	At3g26210	230.7	2.20E-60	KOG0156	Cytochrome P450 CYP2 subfamily	--	--	--	--	--	-	-	-
Unigene0000122	CYP71D9	445	218	0.4866	XP_016648278.1	198	2.00E-60	PREDICTED: cytochrome P450 71D9-like, partial [Prunus mume]	sp|O81971|C71D9_SOYBN	166.4	2.40E-40	Cytochrome P450 71D9 OS=Glycine max GN=CYP71D9 PE=2 SV=1	At2g30750	123.6	2.70E-28	KOG0156	Cytochrome P450 CYP2 subfamily	--	--	--	--	--	-	-	-
Unigene0000123	--	1448	68319	46.8633	XP_010101637.1	105	2.00E-23	hypothetical protein L484_016666 [Morus notabilis]	--	--	--	--	--	--	--	--	--	--	--	--	--	--	-	-	-
Unigene0000124	--	871	6063	6.914	XP_010103876.1	43.9	9.00E-07	hypothetical protein L484_024178 [Morus notabilis]	--	--	--	--	--	--	--	--	--	--	--	--	--	--	-	-	-
Unigene0000125	--	525	2011	3.8046	XP_010101637.1	62.4	8.00E-10	hypothetical protein L484_016666 [Morus notabilis]	--	--	--	--	--	--	--	--	--	--	--	--	--	--	-	-	-
Unigene0000126	--	520	3136	5.9901	GAV66897.1	79.7	2.00E-15	Ecm29 domain-containing protein [Cephalotus follicularis]	--	--	--	--	At2g26780	61.2	1.90E-09	KOG0915	Uncharacterized conserved protein	K11886//ECM29; proteasome component ECM29	3.80E-11	72	zju:107410333	--	-	-	-
Unigene0000127	ECM29	5521	85346	15.3541	XP_015873231.1	2920	0	PREDICTED: proteasome-associated protein ECM29 homolog [Ziziphus jujuba]	sp|Q5VYK3|ECM29_HUMAN	659.8	8.60E-188	Proteasome-associated protein ECM29 homolog OS=Homo sapiens GN=ECM29 PE=1 SV=2	At2g26780	1958	0.00E+00	KOG0915	Uncharacterized conserved protein	K11886//ECM29; proteasome component ECM29	0	2793.8	zju:107410284	--	-	-	-
Unigene0000128	--	393	38	0.096	XP_011459511.1	83.2	3.00E-17	PREDICTED: proteasome-associated protein ECM29 homolog [Fragaria vesca subsp. vesca] [Fragaria vesca]	--	--	--	--	At2g26780	63.2	3.90E-10	KOG0915	Uncharacterized conserved protein	K11886//ECM29; proteasome component ECM29	9.70E-15	83.6	zju:107410333	--	-	-	-
Unigene0000129	--	233	361	1.5389	--	--	--	--	--	--	--	--	--	--	--	--	--	--	--	--	--	--	-	-	-
Unigene0000130	--	468	1212	2.5723	XP_007015373.2	75.9	2.00E-14	PREDICTED: proteasome-associated protein ECM29 homolog [Theobroma cacao]	--	--	--	--	At2g26780	53.1	4.80E-07	KOG0915	Uncharacterized conserved protein	K11886//ECM29; proteasome component ECM29	4.10E-12	75.1	zju:107410333	--	-	-	-
Unigene0000131	--	292	526	1.7892	--	--	--	--	--	--	--	--	--	--	--	--	--	--	--	--	--	--	-	-	-
Unigene0000132	--	323	2577	7.9245	--	--	--	--	--	--	--	--	--	--	--	--	--	--	--	--	--	--	-	-	-
Unigene0000133	--	217	248	1.1351	--	--	--	--	--	--	--	--	--	--	--	--	--	--	--	--	--	--	-	-	-
Unigene0000134	--	1079	42982	39.5663	OMO53413.1	461	3.00E-145	C2 calcium-dependent membrane targeting [Corchorus capsularis]	--	--	--	--	--	--	--	--	--	--	--	--	--	--	-	-	-
Unigene0000135	--	294	93	0.3142	--	--	--	--	--	--	--	--	--	--	--	--	--	--	--	--	--	--	-	-	-
Unigene0000136	ROMT	1180	3137	2.6405	XP_010093977.1	721	0	Tabersonine 16-O-methyltransferase [Morus notabilis]	sp|B6VJS4|ROMT_VITVI	377.1	2.40E-103	Trans-resveratrol di-O-methyltransferase OS=Vitis vinifera GN=ROMT PE=1 SV=2	At4g35160	206.1	1.10E-52	KOG3178	Hydroxyindole-O-methyltransferase and related SAM-dependent methyltransferases	K16040//ROMT; trans-resveratrol di-O-methyltransferase [EC:2.1.1.240]	1.50E-111	406.8	vvi:100254011	ko00945//Stilbenoid, diarylheptanoid and gingerol biosynthesis//Biosynthesis of other secondary metabolites//Metabolism	GO:0008152//metabolic process	GO:0016740//transferase activity;GO:0005488//binding;GO:0005515//protein binding;GO:0003824//catalytic activity;GO:0016741//transferase activity, transferring one-carbon groups;GO:0008168//methyltransferase activity	-
Unigene0000137	--	313	193	0.6125	--	--	--	--	--	--	--	--	--	--	--	--	--	--	--	--	--	--	-	-	-
Unigene0000138	--	704	164	0.2314	XP_015384875.1	234	3.00E-76	PREDICTED: RNA-directed DNA polymerase homolog [Citrus sinensis]	--	--	--	--	At1g42375	217.6	2.20E-56	KOG0017	FOG: Transposon-encoded proteins with TYA, reverse transcriptase, integrase domains in various combinations	--	--	--	--	--	-	-	-
Unigene0000139	BUB3.2	613	112	0.1815	XP_010099611.1	235	3.00E-75	Mitotic checkpoint protein [Morus notabilis]	sp|Q9C701|BUB32_ARATH	228.4	7.10E-59	Mitotic checkpoint protein BUB3.2 OS=Arabidopsis thaliana GN=BUB3.2 PE=2 SV=1	At1g49910	228.4	1.10E-59	KOG1036	Mitotic spindle checkpoint protein BUB3, WD repeat superfamily	K02180//BUB3; cell cycle arrest protein BUB3	1.10E-60	236.9	gra:105784152	--	-	-	-
Unigene0000140	SPOCK2	2042	840	0.4086	--	--	--	--	sp|Q92563|TICN2_HUMAN	136	1.60E-30	Testican-2 OS=Homo sapiens GN=SPOCK2 PE=1 SV=1	7300954	293.5	9.10E-79	KOG3555	Ca2+-binding proteoglycan Testican	--	--	--	--	--	-	-	-
Unigene0000141	--	315	2815	8.8762	--	--	--	--	--	--	--	--	--	--	--	--	--	--	--	--	--	--	-	-	-
Unigene0000142	ALDC	320	152	0.4718	NP_001140837.2	218	6.00E-70	fructose-bisphosphate aldolase cytoplasmic isozyme [Zea mays]	sp|P08440|ALF_MAIZE	216.1	1.90E-55	Fructose-bisphosphate aldolase, cytoplasmic isozyme OS=Zea mays PE=2 SV=1	At3g52930	174.9	7.40E-44	KOG1557	Fructose-biphosphate aldolase	K01623//ALDO; fructose-bisphosphate aldolase, class I [EC:4.1.2.13]	3.50E-55	217.6	sbi:8078696	ko01100//Metabolic pathways//Global and overview maps//Metabolism;ko01110//Biosynthesis of secondary metabolites//Global and overview maps//Metabolism;ko01200//Carbon metabolism//Global and overview maps//Metabolism;ko01230//Biosynthesis of amino acids//Global and overview maps//Metabolism;ko00010//Glycolysis / Gluconeogenesis//Carbohydrate metabolism//Metabolism;ko00710//Carbon fixation in photo…	GO:0009987//cellular process;GO:0006082//organic acid metabolic process;GO:0044237//cellular metabolic process;GO:0071704//organic substance metabolic process;GO:0044763//single-organism cellular process;GO:0008152//metabolic process;GO:0044699//single-organism process;GO:0043436//oxoacid metabolic process;GO:0019752//carboxylic acid metabolic process;GO:0006090//pyruvate metabolic process;GO:004…	GO:0016829//lyase activity;GO:0016832//aldehyde-lyase activity;GO:0003824//catalytic activity;GO:0016830//carbon-carbon lyase activity	-
Unigene0000143	--	2108	3103	1.4621	--	--	--	--	--	--	--	--	--	--	--	--	--	--	--	--	--	--	-	-	-
Unigene0000144	--	462	73	0.1569	--	--	--	--	--	--	--	--	--	--	--	--	--	--	--	--	--	--	-	-	-
Unigene0000145	--	571	7582	13.1889	NP_190335.1	55.1	3.00E-08	transmembrane protein [Arabidopsis thaliana]	--	--	--	--	--	--	--	--	--	--	--	--	--	--	-	-	-
Unigene0000146	--	521	4676	8.9145	XP_002322446.1	170	4.00E-53	small nuclear ribonucleoprotein [Populus trichocarpa]	--	--	--	--	--	--	--	--	--	K20824//NAA38; N-alpha-acetyltransferase 38, NatC auxiliary subunit	1.70E-43	179.5	zju:107412536	--	-	-	GO:0032991//macromolecular complex
Unigene0000147	RpL3	1193	6913	5.7555	JAT57998.1	769	0	60S ribosomal protein L3, partial [Anthurium amnicola]	sp|O16797|RL3_DROME	706.8	1.30E-202	60S ribosomal protein L3 OS=Drosophila melanogaster GN=RpL3 PE=1 SV=3	7299419	682.9	3.10E-196	KOG0746	60S ribosomal protein L3 and related proteins	K02925//RP-L3e; large subunit ribosomal protein L3e	2.20E-155	552.4	hbr:110661917	ko03010//Ribosome//Translation//Genetic Information Processing	GO:0043170//macromolecule metabolic process;GO:0071704//organic substance metabolic process;GO:0010467//gene expression;GO:0008152//metabolic process	-	GO:0044464//cell part;GO:0005623//cell;GO:0030529//intracellular ribonucleoprotein complex;GO:1990904//ribonucleoprotein complex;GO:0005622//intracellular;GO:0032991//macromolecular complex;GO:0044424//intracellular part
Unigene0000148	--	1265	957	0.7514	XP_010094398.1	68.6	6.00E-10	putative pre-mRNA-splicing factor ATP-dependent RNA helicase [Morus notabilis]	--	--	--	--	--	--	--	--	--	--	--	--	--	--	-	GO:0036094//small molecule binding;GO:0097159//organic cyclic compound binding;GO:0001882//nucleoside binding;GO:0017111//nucleoside-triphosphatase activity;GO:1901363//heterocyclic compound binding;GO:0001883//purine nucleoside binding;GO:0016787//hydrolase activity;GO:0016462//pyrophosphatase activity;GO:0016818//hydrolase activity, acting on acid anhydrides, in phosphorus-containing anhydrides…	-
Unigene0000149	--	2254	670	0.2952	--	--	--	--	--	--	--	--	--	--	--	--	--	--	--	--	--	--	-	-	-
Unigene0000150	--	2668	1257	0.468	--	--	--	--	--	--	--	--	--	--	--	--	--	--	--	--	--	--	-	-	-
Unigene0000151	--	698	230	0.3273	--	--	--	--	--	--	--	--	--	--	--	--	--	--	--	--	--	--	-	-	-
Unigene0000152	--	2397	1077996	446.6928	BAS83893.1	903	0	Os03g0314500, partial [Oryza sativa Japonica Group]	--	--	--	--	--	--	--	--	--	--	--	--	--	--	-	-	-
Unigene0000153	wdr26	2688	75272	27.814	XP_010093188.1	1028	0	WD repeat-containing protein 26 [Morus notabilis]	sp|Q5SP67|WDR26_DANRE	280.8	5.30E-74	WD repeat-containing protein 26 OS=Danio rerio GN=wdr26 PE=1 SV=1	At5g08560	652.1	1.30E-186	KOG0293	WD40 repeat-containing protein	K22382//WDR26; WD repeat-containing protein 26	1.80E-245	852.8	pavi:110765917	--	-	-	-
Unigene0000154	--	3378	161166	47.3886	XP_006370300.1	802	0	COP1-interacting protein 7 [Populus trichocarpa]	--	--	--	--	--	--	--	--	--	--	--	--	--	--	-	-	-
Unigene0000155	N	2459	7073	2.857	XP_010109974.1	1232	0	TMV resistance protein N [Morus notabilis]	sp|Q40392|TMVRN_NICGU	453	7.10E-126	TMV resistance protein N OS=Nicotiana glutinosa GN=N PE=1 SV=1	At5g43730	96.7	2.00E-19	KOG4658	Apoptotic ATPase	--	--	--	--	--	-	GO:0001883//purine nucleoside binding;GO:0032549//ribonucleoside binding;GO:0032550//purine ribonucleoside binding;GO:1901363//heterocyclic compound binding;GO:0036094//small molecule binding;GO:0097367//carbohydrate derivative binding;GO:0005488//binding;GO:0001882//nucleoside binding;GO:0097159//organic cyclic compound binding	-
Unigene0000156	RPP5	2696	20702	7.627	XP_010109974.1	1351	0	TMV resistance protein N [Morus notabilis]	sp|F4JNB7|RPP5_ARATH	78.6	4.00E-13	Disease resistance protein RPP5 OS=Arabidopsis thaliana GN=RPP5 PE=1 SV=1	--	--	--	--	--	--	--	--	--	--	-	GO:0001882//nucleoside binding;GO:0005488//binding;GO:0097159//organic cyclic compound binding;GO:0097367//carbohydrate derivative binding;GO:0036094//small molecule binding;GO:1901363//heterocyclic compound binding;GO:0032550//purine ribonucleoside binding;GO:0032549//ribonucleoside binding;GO:0001883//purine nucleoside binding	-
Unigene0000157	--	674	265	0.3905	GAV58638.1	59.3	3.00E-18	RVT_3 domain-containing protein [Cephalotus follicularis]	--	--	--	--	--	--	--	--	--	--	--	--	--	--	-	-	-
Unigene0000158	TY3B-I	566	155	0.272	EOY00215.1	197	1.00E-71	DNA/RNA polymerases superfamily protein [Theobroma cacao]	sp|Q7LHG5|YI31B_YEAST	106.3	3.80E-22	Transposon Ty3-I Gag-Pol polyprotein OS=Saccharomyces cerevisiae (strain ATCC 204508 / S288c) GN=TY3B-I PE=3 SV=2	At4g07830	166.8	3.60E-41	KOG0017	FOG: Transposon-encoded proteins with TYA, reverse transcriptase, integrase domains in various combinations	--	--	--	--	--	GO:0090304//nucleic acid metabolic process;GO:0071704//organic substance metabolic process;GO:0009987//cellular process;GO:0006139//nucleobase-containing compound metabolic process;GO:0044260//cellular macromolecule metabolic process;GO:0044237//cellular metabolic process;GO:0019538//protein metabolic process;GO:0006807//nitrogen compound metabolic process;GO:0044238//primary metabolic process;GO…	GO:0043167//ion binding;GO:0003824//catalytic activity;GO:0004175//endopeptidase activity;GO:0046872//metal ion binding;GO:0046914//transition metal ion binding;GO:0070011//peptidase activity, acting on L-amino acid peptides;GO:0008233//peptidase activity;GO:0043169//cation binding;GO:0005488//binding;GO:0016787//hydrolase activity	-
Unigene0000159	BOI	2046	105149	51.0457	XP_004300294.1	430	2.00E-144	PREDICTED: BOI-related E3 ubiquitin-protein ligase 1-like [Fragaria vesca subsp. vesca] [Fragaria vesca]	sp|O81851|BOI_ARATH	100.5	7.50E-20	E3 ubiquitin-protein ligase BOI OS=Arabidopsis thaliana GN=BOI PE=1 SV=1	At1g32740	201.8	3.60E-51	KOG1100	Predicted E3 ubiquitin ligase	K19042//BOI; E3 ubiquitin-protein ligase BOI and related proteins [EC:2.3.2.27]	8.70E-83	312	jcu:105636591	--	-	GO:0043167//ion binding;GO:0043169//cation binding;GO:0005488//binding	-
Unigene0000160	--	395	1026	2.5799	BAG70355.1	54.7	6.00E-09	cadmium tolerant 1 [Echinochloa caudata]	--	--	--	--	--	--	--	--	--	--	--	--	--	--	-	-	-
Unigene0000161	--	1352	39895	29.309	XP_010087441.1	207	1.00E-63	DNA polymerase delta subunit 4 [Morus notabilis]	--	--	--	--	--	--	--	--	--	K03505//POLD4; DNA polymerase delta subunit 4	1.50E-35	154.5	egr:104418231	ko01100//Metabolic pathways//Global and overview maps//Metabolism;ko00230//Purine metabolism//Nucleotide metabolism//Metabolism;ko00240//Pyrimidine metabolism//Nucleotide metabolism//Metabolism;ko03440//Homologous recombination//Replication and repair//Genetic Information Processing;ko03420//Nucleotide excision repair//Replication and repair//Genetic Information Processing;ko03030//DNA replicatio…	GO:0006259//DNA metabolic process;GO:0044237//cellular metabolic process;GO:0046483//heterocycle metabolic process;GO:0044260//cellular macromolecule metabolic process;GO:1901360//organic cyclic compound metabolic process;GO:0043170//macromolecule metabolic process;GO:0071704//organic substance metabolic process;GO:0090304//nucleic acid metabolic process;GO:0006139//nucleobase-containing compound…	-	-
Unigene0000162	PPH	1701	19469	11.3684	XP_015881561.1	792	0	PREDICTED: pheophytinase, chloroplastic-like [Ziziphus jujuba]	sp|Q9FFZ1|PPH_ARATH	583.2	3.20E-165	Pheophytinase, chloroplastic OS=Arabidopsis thaliana GN=PPH PE=1 SV=1	At5g13800	583.2	4.80E-166	KOG1454	Predicted hydrolase/acyltransferase (alpha/beta hydrolase superfamily)	--	--	--	--	--	-	-	-
Unigene0000163	--	3930	14170	3.5813	KHG22211.1	751	0	Integrator complex subunit 7 [Gossypium arboreum]	--	--	--	--	At4g20060	600.5	6.70E-171	KOG1988	Uncharacterized conserved protein	K13144//INTS7; integrator complex subunit 7	3.80E-284	981.9	zju:107427819	--	-	-	-
Unigene0000164	--	798	290	0.361	XP_010110977.1	60.8	2.00E-09	hypothetical protein L484_021671 [Morus notabilis]	--	--	--	--	--	--	--	--	--	--	--	--	--	--	-	-	-
Unigene0000165	--	448	1237	2.7425	--	--	--	--	--	--	--	--	--	--	--	--	--	--	--	--	--	--	-	-	-
Unigene0000166	--	546	218	0.3966	--	--	--	--	--	--	--	--	--	--	--	--	--	--	--	--	--	--	-	-	-
Unigene0000167	CUL3A	2632	13401	5.0572	XP_015895103.1	1412	0	PREDICTED: cullin-3A [Ziziphus jujuba]	sp|Q9ZVH4|CUL3A_ARATH	1254.2	0.00E+00	Cullin-3A OS=Arabidopsis thaliana GN=CUL3A PE=1 SV=1	At1g26830	1254.2	0.00E+00	KOG2166	Cullins	K03869//CUL3; cullin 3	0	1345.5	zju:107429007	ko04120//Ubiquitin mediated proteolysis//Folding, sorting and degradation//Genetic Information Processing	-	GO:0005488//binding;GO:0005515//protein binding;GO:0044389//ubiquitin-like protein ligase binding;GO:0019899//enzyme binding	GO:0043234//protein complex;GO:0000151//ubiquitin ligase complex;GO:1990234//transferase complex;GO:0044464//cell part;GO:0044424//intracellular part;GO:0005623//cell;GO:0032991//macromolecular complex;GO:0005622//intracellular;GO:1902494//catalytic complex
Unigene0000168	FLOT4	1721	9867	5.6946	XP_012073088.1	565	0	PREDICTED: flotillin-like protein 3 [Jatropha curcas]	sp|D2XNR1|FLOT4_MEDTR	379.4	7.00E-104	Flotillin-like protein 4 OS=Medicago truncatula GN=FLOT4 PE=2 SV=1	At5g64870	363.2	7.90E-100	KOG2668	Flotillins	K07192//FLOT; flotillin	8.30E-111	404.8	ccaj:109797952	--	-	-	-
Unigene0000169	--	361	181	0.498	XP_010093762.1	55.5	5.00E-08	hypothetical protein L484_019165 [Morus notabilis]	--	--	--	--	--	--	--	--	--	--	--	--	--	--	-	-	-
Unigene0000170	SELMODRAFT_444075	1248	8862	7.0531	XP_009355164.1	73.6	5.00E-15	PREDICTED: inactive protein kinase SELMODRAFT_444075-like [Pyrus x bretschneideri]	sp|P0DH62|Y4407_SELML	53.9	4.90E-06	Inactive protein kinase SELMODRAFT_444075 OS=Selaginella moellendorffii GN=SELMODRAFT_444075 PE=2 SV=1	At3g13690	53.5	9.70E-07	KOG1187	Serine/threonine protein kinase	K04733//IRAK4; interleukin-1 receptor-associated kinase 4 [EC:2.7.11.1]	1.70E-12	77.8	cpap:110817225	--	GO:0044237//cellular metabolic process;GO:0008152//metabolic process;GO:0009987//cellular process;GO:0006796//phosphate-containing compound metabolic process;GO:0006793//phosphorus metabolic process	GO:0016772//transferase activity, transferring phosphorus-containing groups;GO:0016740//transferase activity;GO:0003824//catalytic activity	-
Unigene0000171	ENO1	1712	304532	176.6807	XP_009374527.1	874	0	PREDICTED: enolase [Pyrus x bretschneideri]	sp|Q42971|ENO_ORYSJ	802.7	2.60E-231	Enolase OS=Oryza sativa subsp. japonica GN=ENO1 PE=1 SV=2	At2g36530	780.8	1.60E-225	KOG2670	Enolase	K01689//ENO; enolase [EC:4.2.1.11]	2.40E-243	845.1	pxb:103963431	ko01100//Metabolic pathways//Global and overview maps//Metabolism;ko01110//Biosynthesis of secondary metabolites//Global and overview maps//Metabolism;ko01200//Carbon metabolism//Global and overview maps//Metabolism;ko01230//Biosynthesis of amino acids//Global and overview maps//Metabolism;ko00010//Glycolysis / Gluconeogenesis//Carbohydrate metabolism//Metabolism;ko03018//RNA degradation//Folding…	GO:0044699//single-organism process;GO:0006090//pyruvate metabolic process;GO:0008152//metabolic process;GO:0044763//single-organism cellular process;GO:0044710//single-organism metabolic process;GO:0043436//oxoacid metabolic process;GO:0032787//monocarboxylic acid metabolic process;GO:0071704//organic substance metabolic process;GO:0006082//organic acid metabolic process;GO:0009987//cellular pro…	GO:0016835//carbon-oxygen lyase activity;GO:0016829//lyase activity;GO:0016836//hydro-lyase activity;GO:0046872//metal ion binding;GO:0043169//cation binding;GO:0003824//catalytic activity;GO:0005488//binding;GO:0043167//ion binding	-
Unigene0000172	--	773	838	1.0768	XP_010095542.1	67.4	1.00E-10	hypothetical protein L484_016016 [Morus notabilis]	--	--	--	--	--	--	--	--	--	--	--	--	--	--	-	-	-
Unigene0000173	At1g56140	3327	7936	2.3692	XP_008226109.1	1403	0	PREDICTED: probable LRR receptor-like serine/threonine-protein kinase At1g56130 [Prunus mume]	sp|C0LGH3|Y5614_ARATH	740.3	3.00E-212	Probable LRR receptor-like serine/threonine-protein kinase At1g56140 OS=Arabidopsis thaliana GN=At1g56140 PE=2 SV=2	At1g29720	459.5	1.60E-128	KOG1187	Serine/threonine protein kinase	--	--	--	--	--	GO:0044238//primary metabolic process;GO:0044237//cellular metabolic process;GO:0019538//protein metabolic process;GO:0071704//organic substance metabolic process;GO:0008152//metabolic process;GO:0006793//phosphorus metabolic process;GO:0009987//cellular process;GO:0044260//cellular macromolecule metabolic process;GO:0036211//protein modification process;GO:0043170//macromolecule metabolic proces…	GO:0097367//carbohydrate derivative binding;GO:0001883//purine nucleoside binding;GO:0036094//small molecule binding;GO:0005488//binding;GO:1901363//heterocyclic compound binding;GO:0016301//kinase activity;GO:0032550//purine ribonucleoside binding;GO:0032549//ribonucleoside binding;GO:0016773//phosphotransferase activity, alcohol group as acceptor;GO:0016772//transferase activity, transferring p…	GO:0044425//membrane part;GO:0031224//intrinsic component of membrane;GO:0016020//membrane
Unigene0000174	--	782	242	0.3074	--	--	--	--	--	--	--	--	--	--	--	--	--	--	--	--	--	--	-	-	-
Unigene0000175	--	585	520	0.8829	--	--	--	--	--	--	--	--	--	--	--	--	--	--	--	--	--	--	-	-	-
Unigene0000176	--	406	74	0.181	XP_010107181.1	280	4.00E-90	hypothetical protein L484_004402 [Morus notabilis]	--	--	--	--	--	--	--	--	--	--	--	--	--	--	-	-	-
Unigene0000177	--	2068	1504	0.7224	GAV59099.1	212	1.00E-62	UBN2_3 domain-containing protein, partial [Cephalotus follicularis]	--	--	--	--	At2g11140	83.6	1.50E-15	KOG0017	FOG: Transposon-encoded proteins with TYA, reverse transcriptase, integrase domains in various combinations	K12447//USP; UDP-sugar pyrophosphorylase [EC:2.7.7.64]	4.20E-85	319.7	dzi:111312249	ko01100//Metabolic pathways//Global and overview maps//Metabolism;ko00520//Amino sugar and nucleotide sugar metabolism//Carbohydrate metabolism//Metabolism;ko00040//Pentose and glucuronate interconversions//Carbohydrate metabolism//Metabolism;ko00052//Galactose metabolism//Carbohydrate metabolism//Metabolism;ko00053//Ascorbate and aldarate metabolism//Carbohydrate metabolism//Metabolism	-	-	-
Unigene0000178	--	219	18	0.0816	--	--	--	--	--	--	--	--	--	--	--	--	--	--	--	--	--	--	-	-	-
Unigene0000179	--	1974	3277	1.6489	KZV48102.1	331	2.00E-106	Beta-galactosidase [Dorcoceras hygrometricum]	--	--	--	--	At1g56675	116.3	1.90E-25	KOG0017	FOG: Transposon-encoded proteins with TYA, reverse transcriptase, integrase domains in various combinations	--	--	--	--	--	-	-	-
Unigene0000180	--	232	4	0.0171	KZV20047.1	79	2.00E-17	TMV resistance protein N, partial [Dorcoceras hygrometricum]	--	--	--	--	--	--	--	--	--	K12621//LSM2; U6 snRNA-associated Sm-like protein LSm2	1.40E-08	62.4	cmo:103497556	ko03040//Spliceosome//Transcription//Genetic Information Processing;ko03018//RNA degradation//Folding, sorting and degradation//Genetic Information Processing	-	-	-
Unigene0000181	--	573	155	0.2687	--	--	--	--	--	--	--	--	--	--	--	--	--	--	--	--	--	--	-	-	-
Unigene0000182	--	391	550	1.3972	--	--	--	--	--	--	--	--	--	--	--	--	--	--	--	--	--	--	-	-	-
Unigene0000183	--	1210	1512	1.2412	--	--	--	--	--	--	--	--	--	--	--	--	--	--	--	--	--	--	-	-	-
Unigene0000184	--	641	400	0.6198	--	--	--	--	--	--	--	--	--	--	--	--	--	--	--	--	--	--	-	-	-
Unigene0000185	BHLH3	2208	51127	22.9991	XP_015891504.1	764	0	PREDICTED: transcription factor bHLH3 [Ziziphus jujuba]	sp|O23487|BH003_ARATH	462.2	1.10E-128	Transcription factor bHLH3 OS=Arabidopsis thaliana GN=BHLH3 PE=2 SV=1	--	--	--	--	--	--	--	--	--	--	-	-	-
Unigene0000186	FLBR	1790	144820	80.3592	XP_010098769.1	991	0	Dihydrolipoyl dehydrogenase 1 [Morus notabilis]	sp|Q9SPB1|LEGRE_VIGUN	845.1	4.70E-244	Leghemoglobin reductase OS=Vigna unguiculata GN=FLBR PE=1 SV=1	At1g48030	841.6	7.90E-244	KOG1335	Dihydrolipoamide dehydrogenase	K00382//DLD; dihydrolipoamide dehydrogenase [EC:1.8.1.4]	8.30E-255	883.2	cpep:111790770	ko01100//Metabolic pathways//Global and overview maps//Metabolism;ko01110//Biosynthesis of secondary metabolites//Global and overview maps//Metabolism;ko01200//Carbon metabolism//Global and overview maps//Metabolism;ko00010//Glycolysis / Gluconeogenesis//Carbohydrate metabolism//Metabolism;ko00620//Pyruvate metabolism//Carbohydrate metabolism//Metabolism;ko00630//Glyoxylate and dicarboxylate meta…	GO:0044699//single-organism process;GO:0098754//detoxification;GO:0042221//response to chemical;GO:0050896//response to stimulus;GO:0044763//single-organism cellular process;GO:0065007//biological regulation;GO:0019725//cellular homeostasis;GO:0065008//regulation of biological quality;GO:0044710//single-organism metabolic process;GO:0009987//cellular process;GO:0009636//response to toxic substanc…	GO:0005488//binding;GO:0036094//small molecule binding;GO:0043167//ion binding;GO:0097159//organic cyclic compound binding;GO:1901265//nucleoside phosphate binding;GO:0016491//oxidoreductase activity;GO:0016722//oxidoreductase activity, oxidizing metal ions;GO:0046914//transition metal ion binding;GO:0003824//catalytic activity;GO:0016723//oxidoreductase activity, oxidizing metal ions, NAD or NAD…	-
Unigene0000187	IRKI	2314	7665	3.2901	XP_015875918.1	950	0	PREDICTED: IRK-interacting protein-like [Ziziphus jujuba]	sp|Q9LXU9|IRKI_ARATH	575.9	6.90E-163	IRK-interacting protein OS=Arabidopsis thaliana GN=IRKI PE=1 SV=1	--	--	--	--	--	--	--	--	--	--	-	-	-
Unigene0000188	--	363	452	1.2368	XP_010104275.1	57.8	1.00E-08	E3 ubiquitin-protein ligase [Morus notabilis]	--	--	--	--	--	--	--	--	--	--	--	--	--	--	-	-	-
Unigene0000189	--	610	20	0.0326	EOY29639.1	174	8.00E-48	Zinc finger FYVE domain-containing protein 26 isoform 1 [Theobroma cacao]	--	--	--	--	At2g25730	106.7	4.70E-23	KOG1811	Predicted Zn2+-binding protein, contains FYVE domain	K19027//ZFYVE26; zinc finger FYVE domain-containing protein 26	2.80E-61	238.8	zju:107411162	--	-	-	-
Unigene0000190	--	8725	112426	12.7986	EOY29641.1	3942	0	Zinc finger FYVE domain-containing protein 26 isoform 3 [Theobroma cacao]	--	--	--	--	At2g25730	2815	0.00E+00	KOG1811	Predicted Zn2+-binding protein, contains FYVE domain	K19027//ZFYVE26; zinc finger FYVE domain-containing protein 26	0	3949.4	zju:107411162	--	-	-	-
Unigene0000191	DHS2	1966	119739	60.494	XP_015868528.1	910	0	PREDICTED: phospho-2-dehydro-3-deoxyheptonate aldolase 2, chloroplastic-like [Ziziphus jujuba]	sp|Q00218|AROG_ARATH	846.3	2.30E-244	Phospho-2-dehydro-3-deoxyheptonate aldolase 2, chloroplastic OS=Arabidopsis thaliana GN=DHS2 PE=2 SV=2	--	--	--	--	--	K01626//E2.5.1.54; 3-deoxy-7-phosphoheptulonate synthase [EC:2.5.1.54]	2.20E-256	888.6	zju:107405949	ko01100//Metabolic pathways//Global and overview maps//Metabolism;ko01110//Biosynthesis of secondary metabolites//Global and overview maps//Metabolism;ko01230//Biosynthesis of amino acids//Global and overview maps//Metabolism;ko00400//Phenylalanine, tyrosine and tryptophan biosynthesis//Amino acid metabolism//Metabolism	GO:0044763//single-organism cellular process;GO:0044710//single-organism metabolic process;GO:0071704//organic substance metabolic process;GO:0016053//organic acid biosynthetic process;GO:0044238//primary metabolic process;GO:0008652//cellular amino acid biosynthetic process;GO:0008152//metabolic process;GO:0044237//cellular metabolic process;GO:0043436//oxoacid metabolic process;GO:1901566//orga…	GO:0005488//binding;GO:0003824//catalytic activity;GO:0016740//transferase activity;GO:0016765//transferase activity, transferring alkyl or aryl (other than methyl) groups	GO:0005737//cytoplasm;GO:0044444//cytoplasmic part;GO:0005622//intracellular;GO:0009536//plastid;GO:0044435//plastid part;GO:0005623//cell;GO:0031976//plastid thylakoid;GO:0044464//cell part;GO:0043231//intracellular membrane-bounded organelle;GO:0043227//membrane-bounded organelle;GO:0044424//intracellular part;GO:0043229//intracellular organelle;GO:0009579//thylakoid;GO:0043226//organelle;GO:00…
Unigene0000192	CNX3	1250	5266	4.1844	XP_010095747.1	462	8.00E-163	Molybdopterin biosynthesis protein CNX3 [Morus notabilis]	sp|Q39056|CNX3_ARATH	254.6	1.90E-66	Cyclic pyranopterin monophosphate synthase accessory protein, mitochondrial OS=Arabidopsis thaliana GN=CNX3 PE=1 SV=1	At1g01290	254.6	2.90E-67	KOG2876	Molybdenum cofactor biosynthesis pathway protein	K03637//moaC; cyclic pyranopterin monophosphate synthase [EC:4.6.1.17]	3.70E-92	342.4	pmum:103332198	ko01100//Metabolic pathways//Global and overview maps//Metabolism;ko00790//Folate biosynthesis//Metabolism of cofactors and vitamins//Metabolism;ko04122//Sulfur relay system//Folding, sorting and degradation//Genetic Information Processing	-	-	-
Unigene0000193	--	324	87	0.2667	--	--	--	--	--	--	--	--	--	--	--	--	--	--	--	--	--	--	-	-	-
Unigene0000194	--	539	363	0.6689	--	--	--	--	--	--	--	--	--	--	--	--	--	--	--	--	--	--	-	-	-
Unigene0000195	--	323	779	2.3955	--	--	--	--	--	--	--	--	--	--	--	--	--	--	--	--	--	--	-	-	-
Unigene0000196	HDH	2128	94243	43.9883	XP_010098494.1	991	0	Histidinol dehydrogenase [Morus notabilis]	sp|P24226|HISX_BRAOC	754.6	9.90E-217	Histidinol dehydrogenase, chloroplastic OS=Brassica oleracea var. capitata GN=HDH PE=1 SV=1	At5g63890	746.5	4.10E-215	KOG2697	Histidinol dehydrogenase	--	--	--	--	--	GO:0071555//cell wall organization;GO:0044710//single-organism metabolic process;GO:0044699//single-organism process;GO:0071554//cell wall organization or biogenesis;GO:0045229//external encapsulating structure organization;GO:0016043//cellular component organization;GO:0008152//metabolic process;GO:0009987//cellular process;GO:0071840//cellular component organization or biogenesis	GO:0036094//small molecule binding;GO:0052689//carboxylic ester hydrolase activity;GO:0046872//metal ion binding;GO:0003824//catalytic activity;GO:0016616//oxidoreductase activity, acting on the CH-OH group of donors, NAD or NADP as acceptor;GO:1901265//nucleoside phosphate binding;GO:1901363//heterocyclic compound binding;GO:0016787//hydrolase activity;GO:0046914//transition metal ion binding;GO…	GO:0071944//cell periphery;GO:0044464//cell part;GO:0005623//cell;GO:0030312//external encapsulating structure
Unigene0000197	CML25	849	15217	17.8025	XP_015895380.1	291	9.00E-98	PREDICTED: probable calcium-binding protein CML25 [Ziziphus jujuba]	sp|Q9FYK2|CML25_ARATH	193.7	2.70E-48	Probable calcium-binding protein CML25 OS=Arabidopsis thaliana GN=CML25 PE=2 SV=1	At1g24620	193.7	4.10E-49	KOG0027	Calmodulin and related proteins (EF-Hand superfamily)	K13448//CML; calcium-binding protein CML	8.70E-61	237.7	mcha:111015568	ko04626//Plant-pathogen interaction//Environmental adaptation//Organismal Systems	-	-	-
Unigene0000198	--	277	167	0.5988	--	--	--	--	--	--	--	--	--	--	--	--	--	--	--	--	--	--	-	-	-
Unigene0000199	--	2211	5540	2.4887	XP_010101276.1	151	2.00E-40	hypothetical protein L484_011640 [Morus notabilis]	--	--	--	--	--	--	--	--	--	--	--	--	--	--	-	-	-
Unigene0000200	CSA1	2874	12013	4.1517	XP_010109975.1	882	0	TMV resistance protein N [Morus notabilis]	sp|F4KIF3|CSA1_ARATH	131.7	4.30E-29	Disease resistance-like protein CSA1 OS=Arabidopsis thaliana GN=CSA1 PE=3 SV=1	At2g15650	53.9	1.70E-06	KOG0017	FOG: Transposon-encoded proteins with TYA, reverse transcriptase, integrase domains in various combinations	--	--	--	--	--	-	GO:1901363//heterocyclic compound binding;GO:0001883//purine nucleoside binding;GO:0032550//purine ribonucleoside binding;GO:0001882//nucleoside binding;GO:0097367//carbohydrate derivative binding;GO:0005488//binding;GO:0036094//small molecule binding;GO:0097159//organic cyclic compound binding;GO:0032549//ribonucleoside binding	-
Unigene0000201	CSA1	713	781	1.088	XP_010109975.1	443	2.00E-144	TMV resistance protein N [Morus notabilis]	sp|F4KIF3|CSA1_ARATH	61.2	1.80E-08	Disease resistance-like protein CSA1 OS=Arabidopsis thaliana GN=CSA1 PE=3 SV=1	--	--	--	--	--	--	--	--	--	--	-	GO:0097367//carbohydrate derivative binding;GO:0005488//binding;GO:0032549//ribonucleoside binding;GO:1901363//heterocyclic compound binding;GO:0036094//small molecule binding;GO:0001883//purine nucleoside binding;GO:0097159//organic cyclic compound binding;GO:0001882//nucleoside binding;GO:0032550//purine ribonucleoside binding	-
Unigene0000202	RPS4	1099	1707	1.5428	XP_010109977.1	716	0	TMV resistance protein N [Morus notabilis]	sp|C4B7M7|RPS4W_ARATH	112.1	1.30E-23	Disease resistance protein RPS4 OS=Arabidopsis thaliana GN=RPS4 PE=2 SV=1	--	--	--	--	--	--	--	--	--	--	-	GO:0097159//organic cyclic compound binding;GO:0005488//binding;GO:0001883//purine nucleoside binding;GO:1901363//heterocyclic compound binding;GO:0001882//nucleoside binding;GO:0032549//ribonucleoside binding;GO:0036094//small molecule binding;GO:0097367//carbohydrate derivative binding;GO:0032550//purine ribonucleoside binding	-
Unigene0000203	RPS11B	681	264	0.385	JAT45444.1	223	2.00E-72	40S ribosomal protein S11-B [Anthurium amnicola]	sp|P0CX48|RS11B_YEAST	249.2	4.30E-65	40S ribosomal protein S11-B OS=Saccharomyces cerevisiae (strain ATCC 204508 / S288c) GN=RPS11B PE=1 SV=1	YBR048w	249.2	6.60E-66	KOG1728	40S ribosomal protein S11	K02949//RP-S11e; small subunit ribosomal protein S11e	2.60E-55	219.2	pda:103714972	ko03010//Ribosome//Translation//Genetic Information Processing	-	-	GO:0030529//intracellular ribonucleoprotein complex;GO:1990904//ribonucleoprotein complex;GO:0043226//organelle;GO:0005622//intracellular;GO:0032991//macromolecular complex;GO:0044464//cell part;GO:0044424//intracellular part;GO:0005623//cell;GO:0043229//intracellular organelle
Unigene0000204	--	567	159	0.2785	--	--	--	--	--	--	--	--	--	--	--	--	--	--	--	--	--	--	-	-	-
Unigene0000205	--	298	31	0.1033	--	--	--	--	--	--	--	--	--	--	--	--	--	--	--	--	--	--	-	-	-
Unigene0000206	ALA2	3508	65258	18.4771	XP_008229010.1	2118	0	PREDICTED: phospholipid-transporting ATPase 2 [Prunus mume]	sp|P98205|ALA2_ARATH	1979.9	0.00E+00	Phospholipid-transporting ATPase 2 OS=Arabidopsis thaliana GN=ALA2 PE=1 SV=1	At5g44240	1879.8	0.00E+00	KOG0206	P-type ATPase	K01530//E3.6.3.1; phospholipid-translocating ATPase [EC:3.6.3.1]	0	2043.1	pmum:103328398	--	GO:0015711//organic anion transport;GO:0006811//ion transport;GO:0015914//phospholipid transport;GO:0006820//anion transport;GO:0071702//organic substance transport;GO:0033036//macromolecule localization;GO:0006869//lipid transport;GO:0006810//transport;GO:0006812//cation transport;GO:0010876//lipid localization;GO:0051179//localization;GO:0015748//organophosphate ester transport;GO:0044699//sing…	GO:0005319//lipid transporter activity;GO:0022891//substrate-specific transmembrane transporter activity;GO:0043167//ion binding;GO:0043169//cation binding;GO:0003824//catalytic activity;GO:0036094//small molecule binding;GO:0097159//organic cyclic compound binding;GO:0001882//nucleoside binding;GO:0046872//metal ion binding;GO:0005548//phospholipid transporter activity;GO:0015075//ion transmembr…	GO:0016020//membrane;GO:0044425//membrane part;GO:0031224//intrinsic component of membrane
Unigene0000207	--	524	325	0.616	XP_003616786.1	119	1.00E-32	oxidoreductase/transition metal ion-binding protein [Medicago truncatula]	--	--	--	--	--	--	--	--	--	--	--	--	--	--	-	-	-
Unigene0000208	KIFC3	3253	19433	5.9336	XP_015874946.1	1573	0	PREDICTED: kinesin-4 [Ziziphus jujuba]	sp|P79955|CTK2_XENLA	293.5	9.60E-78	Carboxy-terminal kinesin 2 OS=Xenopus laevis PE=2 SV=1	At5g27000	1030.8	1.70E-300	KOG0239	Kinesin (KAR3 subfamily)	K10406//KIFC2_3; kinesin family member C2/C3	0	1476.1	zju:107411802	--	GO:0007017//microtubule-based process;GO:0044699//single-organism process;GO:0009987//cellular process;GO:0044763//single-organism cellular process	GO:0001882//nucleoside binding;GO:0016462//pyrophosphatase activity;GO:0032550//purine ribonucleoside binding;GO:0008092//cytoskeletal protein binding;GO:0005515//protein binding;GO:0032549//ribonucleoside binding;GO:0017111//nucleoside-triphosphatase activity;GO:0003824//catalytic activity;GO:1901363//heterocyclic compound binding;GO:0005488//binding;GO:0001883//purine nucleoside binding;GO:0003…	GO:0044424//intracellular part;GO:0043228//non-membrane-bounded organelle;GO:0044464//cell part;GO:0032991//macromolecular complex;GO:0044422//organelle part;GO:0044446//intracellular organelle part;GO:0043229//intracellular organelle;GO:0044430//cytoskeletal part;GO:0015630//microtubule cytoskeleton;GO:0043226//organelle;GO:0005622//intracellular;GO:0005623//cell;GO:0043234//protein complex;GO:0…
Unigene0000209	ISA3	4130	84426	20.3042	XP_008342522.1	618	0	PREDICTED: isoamylase 3, chloroplastic-like [Malus domestica]	sp|Q9M0S5|ISOA3_ARATH	567.8	3.30E-160	Isoamylase 3, chloroplastic OS=Arabidopsis thaliana GN=ISA3 PE=2 SV=2	At4g09020	567.8	5.10E-161	KOG0470	1,4-alpha-glucan branching enzyme/starch branching enzyme II	K01214//ISA; isoamylase [EC:3.2.1.68]	6.30E-173	612.5	pxb:103962304	ko01100//Metabolic pathways//Global and overview maps//Metabolism;ko01110//Biosynthesis of secondary metabolites//Global and overview maps//Metabolism;ko00500//Starch and sucrose metabolism//Carbohydrate metabolism//Metabolism	GO:0005982//starch metabolic process;GO:0009987//cellular process;GO:0044262//cellular carbohydrate metabolic process;GO:0044238//primary metabolic process;GO:0044260//cellular macromolecule metabolic process;GO:0005976//polysaccharide metabolic process;GO:0071704//organic substance metabolic process;GO:0044042//glucan metabolic process;GO:0044237//cellular metabolic process;GO:0016043//cellular …	GO:0004133//glycogen debranching enzyme activity;GO:0005488//binding;GO:0016798//hydrolase activity, acting on glycosyl bonds;GO:0003824//catalytic activity;GO:0016787//hydrolase activity;GO:0043167//ion binding	GO:0044422//organelle part;GO:0044435//plastid part;GO:0043226//organelle;GO:0043036//starch grain;GO:0009536//plastid;GO:0009532//plastid stroma;GO:0044444//cytoplasmic part;GO:0005737//cytoplasm;GO:0044464//cell part;GO:0005623//cell;GO:0044446//intracellular organelle part;GO:0043227//membrane-bounded organelle;GO:0005622//intracellular;GO:0043229//intracellular organelle;GO:0044424//intracell…
Unigene0000210	ABCG31	4746	210	0.0439	XP_010104634.1	2824	0	ABC transporter G family member 31 [Morus notabilis]	sp|Q7PC88|AB31G_ARATH	2174.1	0.00E+00	ABC transporter G family member 31 OS=Arabidopsis thaliana GN=ABCG31 PE=1 SV=1	At2g29940	2163.3	0.00E+00	KOG0065	Pleiotropic drug resistance proteins (PDR1-15), ABC superfamily	--	--	--	--	--	-	GO:0097159//organic cyclic compound binding;GO:0016818//hydrolase activity, acting on acid anhydrides, in phosphorus-containing anhydrides;GO:0016817//hydrolase activity, acting on acid anhydrides;GO:0032550//purine ribonucleoside binding;GO:0016462//pyrophosphatase activity;GO:1901363//heterocyclic compound binding;GO:0016787//hydrolase activity;GO:0001882//nucleoside binding;GO:0005488//binding…	-
Unigene0000211	--	1533	3051	1.9768	--	--	--	--	--	--	--	--	--	--	--	--	--	--	--	--	--	--	-	-	-
Unigene0000212	--	585	750	1.2734	XP_010100555.1	166	1.00E-47	RNA polymerase II C-terminal domain phosphatase-like 1 [Morus notabilis]	--	--	--	--	--	--	--	--	--	--	--	--	--	--	-	GO:0005488//binding;GO:0043167//ion binding;GO:0043169//cation binding;GO:0046914//transition metal ion binding;GO:0046872//metal ion binding	-
Unigene0000213	--	1085	509	0.466	GAV56485.1	360	1.00E-119	UBN2_3 domain-containing protein [Cephalotus follicularis]	--	--	--	--	At2g07420	129	1.60E-29	KOG0017	FOG: Transposon-encoded proteins with TYA, reverse transcriptase, integrase domains in various combinations	--	--	--	--	--	-	-	-
Unigene0000214	--	327	5	0.0152	XP_010100555.1	200	8.00E-59	RNA polymerase II C-terminal domain phosphatase-like 1 [Morus notabilis]	--	--	--	--	--	--	--	--	--	--	--	--	--	--	-	GO:0005488//binding;GO:0043169//cation binding;GO:0043167//ion binding;GO:0046872//metal ion binding;GO:0046914//transition metal ion binding	-
Unigene0000215	--	904	1179	1.2954	GAV56647.1	236	2.00E-75	UBN2_3 domain-containing protein [Cephalotus follicularis]	--	--	--	--	At2g20460	89.4	1.20E-17	KOG0017	FOG: Transposon-encoded proteins with TYA, reverse transcriptase, integrase domains in various combinations	--	--	--	--	--	-	-	-
Unigene0000216	--	688	401	0.5789	AAV44205.1	106	1.00E-25	unknow protein [Oryza sativa Japonica Group]	--	--	--	--	--	--	--	--	--	--	--	--	--	--	-	-	-
Unigene0000217	--	241	106	0.4369	--	--	--	--	--	--	--	--	--	--	--	--	--	--	--	--	--	--	-	-	-
Unigene0000218	--	290	370	1.2673	--	--	--	--	--	--	--	--	--	--	--	--	--	--	--	--	--	--	-	-	-
Unigene0000219	CCR1	1138	73430	64.0901	XP_015881578.1	484	2.00E-170	PREDICTED: cinnamoyl-CoA reductase 1-like [Ziziphus jujuba]	sp|Q9S9N9|CCR1_ARATH	285.4	9.10E-76	Cinnamoyl-CoA reductase 1 OS=Arabidopsis thaliana GN=CCR1 PE=1 SV=1	At5g19440	446.4	4.70E-125	KOG1502	Flavonol reductase/cinnamoyl-CoA reductase	--	--	--	--	--	-	-	-
Unigene0000220	--	970	41813	42.8153	XP_013637691.1	69.7	5.00E-12	PREDICTED: leucine-rich repeat extensin-like protein 1 [Brassica oleracea var. oleracea] [Brassica oleracea]	--	--	--	--	--	--	--	--	--	--	--	--	--	--	-	-	-
Unigene0000221	--	1879	610	0.3225	KYP32706.1	129	2.00E-48	Transposon TX1 uncharacterized [Cajanus cajan]	--	--	--	--	At1g47910	79	3.30E-14	KOG1075	FOG: Reverse transcriptase	--	--	--	--	--	-	-	-
Unigene0000222	--	510	4273	8.3219	GAV69378.1	102	9.00E-26	Methyltransf_6 domain-containing protein [Cephalotus follicularis]	--	--	--	--	--	--	--	--	--	--	--	--	--	--	GO:0090304//nucleic acid metabolic process;GO:0034641//cellular nitrogen compound metabolic process;GO:0016070//RNA metabolic process;GO:0044237//cellular metabolic process;GO:0009892//negative regulation of metabolic process;GO:0006725//cellular aromatic compound metabolic process;GO:0043170//macromolecule metabolic process;GO:0006139//nucleobase-containing compound metabolic process;GO:0019222/…	GO:0043167//ion binding;GO:0016829//lyase activity;GO:0016831//carboxy-lyase activity;GO:0003824//catalytic activity;GO:0005488//binding;GO:0016833//oxo-acid-lyase activity;GO:0030234//enzyme regulator activity;GO:0098772//molecular function regulator;GO:0004857//enzyme inhibitor activity;GO:0016830//carbon-carbon lyase activity;GO:0043169//cation binding	-
Unigene0000223	CCT5	2324	274444	117.2944	XP_010100326.1	1091	0	T-complex protein 1 subunit epsilon [Morus notabilis]	sp|O04450|TCPE_ARATH	976.9	1.30E-283	T-complex protein 1 subunit epsilon OS=Arabidopsis thaliana GN=CCT5 PE=1 SV=1	At1g24510	976.9	2.00E-284	KOG0357	Chaperonin complex component, TCP-1 epsilon subunit (CCT5)	K09497//CCT5; T-complex protein 1 subunit epsilon	6.70E-289	996.9	zju:107428512	--	GO:0008152//metabolic process;GO:0043170//macromolecule metabolic process;GO:0044237//cellular metabolic process;GO:1901360//organic cyclic compound metabolic process;GO:0044267//cellular protein metabolic process;GO:0006807//nitrogen compound metabolic process;GO:0016070//RNA metabolic process;GO:0034641//cellular nitrogen compound metabolic process;GO:0016072//rRNA metabolic process;GO:0071704/…	GO:0001882//nucleoside binding;GO:0005488//binding;GO:0032550//purine ribonucleoside binding;GO:0005515//protein binding;GO:0097367//carbohydrate derivative binding;GO:0036094//small molecule binding;GO:1901363//heterocyclic compound binding;GO:0001883//purine nucleoside binding;GO:0032549//ribonucleoside binding;GO:0097159//organic cyclic compound binding	GO:0005623//cell;GO:0044464//cell part;GO:0030054//cell junction;GO:0044424//intracellular part;GO:0016020//membrane;GO:0005737//cytoplasm;GO:0044444//cytoplasmic part;GO:0005911//cell-cell junction;GO:0005622//intracellular
Unigene0000224	SELMODRAFT_444075	2953	55622	18.7087	XP_010090027.1	1361	0	Inactive protein kinase [Morus notabilis]	sp|P0DH62|Y4407_SELML	418.3	2.30E-115	Inactive protein kinase SELMODRAFT_444075 OS=Selaginella moellendorffii GN=SELMODRAFT_444075 PE=2 SV=1	At3g13690	840.9	2.20E-243	KOG1187	Serine/threonine protein kinase	--	--	--	--	--	GO:0006468//protein phosphorylation;GO:0016310//phosphorylation;GO:0036211//protein modification process;GO:0044237//cellular metabolic process;GO:0006796//phosphate-containing compound metabolic process;GO:0006464//cellular protein modification process;GO:0009987//cellular process;GO:0044238//primary metabolic process;GO:0044267//cellular protein metabolic process;GO:0019538//protein metabolic p…	GO:0005488//binding;GO:0004672//protein kinase activity;GO:0016301//kinase activity;GO:0097367//carbohydrate derivative binding;GO:0016740//transferase activity;GO:1901363//heterocyclic compound binding;GO:0003824//catalytic activity;GO:0032550//purine ribonucleoside binding;GO:0032549//ribonucleoside binding;GO:0001882//nucleoside binding;GO:0097159//organic cyclic compound binding;GO:0036094//s…	-
Unigene0000225	--	2165	10832	4.9695	XP_008224001.2	601	0	PREDICTED: LOW QUALITY PROTEIN: pentatricopeptide repeat-containing protein At1g12300, mitochondrial-like [Prunus mume]	--	--	--	--	At1g12700	78.6	4.90E-14	KOG4197	FOG: PPR repeat	--	--	--	--	--	-	-	-
Unigene0000226	--	535	71	0.1318	XP_016652716.1	214	2.00E-65	PREDICTED: pentatricopeptide repeat-containing protein At1g62910-like [Prunus mume]	--	--	--	--	--	--	--	--	--	--	--	--	--	--	-	-	-
Unigene0000227	urad	639	326	0.5067	KOO25041.1	106	2.00E-25	ohcu decarboxylase [Chrysochromulina sp. CCMP291]	sp|Q0ZDF7|URAD_AMICA	125.6	6.80E-28	2-oxo-4-hydroxy-4-carboxy-5-ureidoimidazoline decarboxylase OS=Amia calva GN=urad PE=3 SV=1	--	--	--	--	--	--	--	--	--	--	GO:0009987//cellular process	GO:0003824//catalytic activity	-
Unigene0000228	TPX2	2113	22438	10.5474	XP_008238685.1	524	9.00E-179	PREDICTED: protein TPX2-like isoform X2 [Prunus mume]	sp|F4I2H7|TPX2_ARATH	118.2	3.60E-25	Protein TPX2 OS=Arabidopsis thaliana GN=TPX2 PE=1 SV=1	--	--	--	--	--	--	--	--	--	--	GO:0000280//nuclear division;GO:0071840//cellular component organization or biogenesis;GO:0009987//cellular process;GO:0048285//organelle fission;GO:0016043//cellular component organization;GO:0006996//organelle organization	-	GO:0005623//cell;GO:0043232//intracellular non-membrane-bounded organelle;GO:0044424//intracellular part;GO:0043226//organelle;GO:0005856//cytoskeleton;GO:0005622//intracellular;GO:0015630//microtubule cytoskeleton;GO:0043229//intracellular organelle;GO:0043228//non-membrane-bounded organelle;GO:0044464//cell part
Unigene0000229	--	295	93	0.3131	--	--	--	--	--	--	--	--	--	--	--	--	--	--	--	--	--	--	-	-	-
Unigene0000230	--	298	65	0.2166	--	--	--	--	--	--	--	--	--	--	--	--	--	--	--	--	--	--	-	-	-
Unigene0000231	--	1049	477	0.4517	KZV22301.1	477	2.00E-167	Cysteine-rich RLK (receptor-like protein kinase) 8 [Dorcoceras hygrometricum]	--	--	--	--	At4g17450	274.2	2.90E-73	KOG0017	FOG: Transposon-encoded proteins with TYA, reverse transcriptase, integrase domains in various combinations	--	--	--	--	--	GO:1901360//organic cyclic compound metabolic process;GO:0006807//nitrogen compound metabolic process;GO:0090304//nucleic acid metabolic process;GO:0044237//cellular metabolic process;GO:0006793//phosphorus metabolic process;GO:0006796//phosphate-containing compound metabolic process;GO:0044260//cellular macromolecule metabolic process;GO:0043170//macromolecule metabolic process;GO:0008152//metab…	GO:0016740//transferase activity;GO:0003824//catalytic activity;GO:0016772//transferase activity, transferring phosphorus-containing groups	-
Unigene0000232	Ythdf1	2628	4275	1.6157	EOY26218.1	1022	0	Evolutionarily conserved C-terminal region 5 isoform 2 [Theobroma cacao]	sp|P59326|YTHD1_MOUSE	209.9	1.10E-52	YTH domain-containing family protein 1 OS=Mus musculus GN=Ythdf1 PE=2 SV=1	At3g13060	586.6	6.70E-167	KOG1901	Uncharacterized high-glucose-regulated protein	K20102//YTHDF; YTH domain-containing family protein	0.00E+00	1064.7	zju:107428107	--	-	-	-
Unigene0000233	--	257	0	0	--	--	--	--	--	--	--	--	--	--	--	--	--	--	--	--	--	--	-	-	-
Unigene0000234	PREP1	4080	136076	33.1269	XP_008236531.1	1521	0	PREDICTED: presequence protease 1, chloroplastic/mitochondrial-like [Prunus mume]	sp|Q9LJL3|PREP1_ARATH	1332.8	0.00E+00	Presequence protease 1, chloroplastic/mitochondrial OS=Arabidopsis thaliana GN=PREP1 PE=1 SV=2	At3g19170	1332.8	0.00E+00	KOG2019	Metalloendoprotease HMP1 (insulinase superfamily)	K06972//PITRM1; presequence protease [EC:3.4.24.-]	0	1462.2	pavi:110772540	--	GO:0019538//protein metabolic process;GO:0043170//macromolecule metabolic process;GO:0071704//organic substance metabolic process;GO:0044238//primary metabolic process;GO:0008152//metabolic process	GO:0043167//ion binding;GO:0003824//catalytic activity;GO:0005488//binding;GO:0016787//hydrolase activity;GO:0043169//cation binding	-
Unigene0000235	AASS	3413	1587	0.4618	XP_013735147.1	547	2.00E-174	PREDICTED: alpha-aminoadipic semialdehyde synthase isoform X2 [Brassica napus]	sp|A8E657|AASS_BOVIN	1001.5	7.50E-291	Alpha-aminoadipic semialdehyde synthase, mitochondrial OS=Bos taurus GN=AASS PE=2 SV=1	7297296	1303.5	0.00E+00	KOG0172	Lysine-ketoglutarate reductase/saccharopine dehydrogenase	K14157//AASS; alpha-aminoadipic semialdehyde synthase [EC:1.5.1.8 1.5.1.9]	3.20E-162	576.6	ats:109771574	ko01100//Metabolic pathways//Global and overview maps//Metabolism;ko01110//Biosynthesis of secondary metabolites//Global and overview maps//Metabolism;ko00310//Lysine degradation//Amino acid metabolism//Metabolism	-	-	-
Unigene0000236	--	743	316	0.4224	XP_010087322.1	326	4.00E-109	hypothetical protein L484_015797 [Morus notabilis]	--	--	--	--	--	--	--	--	--	--	--	--	--	--	-	-	-
Unigene0000237	--	2001	11479	5.6979	EOY09926.1	105	3.00E-22	Phosphoprotein phosphatase isoform 2, partial [Theobroma cacao]	--	--	--	--	--	--	--	--	--	--	--	--	--	--	-	-	-
Unigene0000238	--	848	1262	1.4782	XP_017979663.1	126	2.00E-30	PREDICTED: probable disease resistance protein At4g27220 [Theobroma cacao]	--	--	--	--	--	--	--	--	--	--	--	--	--	--	-	-	-
Unigene0000239	--	1326	2912	2.1813	XP_009359001.1	161	8.00E-41	PREDICTED: probable disease resistance protein At4g27220 [Pyrus x bretschneideri]	--	--	--	--	--	--	--	--	--	--	--	--	--	--	-	-	-
Unigene0000240	--	429	53	0.1227	--	--	--	--	--	--	--	--	--	--	--	--	--	--	--	--	--	--	-	-	-
Unigene0000241	--	227	55	0.2407	--	--	--	--	--	--	--	--	--	--	--	--	--	--	--	--	--	--	-	-	-
Unigene0000242	GIP	3691	3051	0.821	KYP76423.1	1108	0	Retrovirus-related Pol polyprotein from transposon TNT 1-94, partial [Cajanus cajan]	sp|P10978|POLX_TOBAC	528.1	2.60E-148	Retrovirus-related Pol polyprotein from transposon TNT 1-94 OS=Nicotiana tabacum PE=2 SV=1	At3g29775	773.1	7.10E-223	KOG0017	FOG: Transposon-encoded proteins with TYA, reverse transcriptase, integrase domains in various combinations	K03006//RPB1; DNA-directed RNA polymerase II subunit RPB1 [EC:2.7.7.6]	5.80E-279	964.5	adu:107466525	ko01100//Metabolic pathways//Global and overview maps//Metabolism;ko00230//Purine metabolism//Nucleotide metabolism//Metabolism;ko00240//Pyrimidine metabolism//Nucleotide metabolism//Metabolism;ko03020//RNA polymerase//Transcription//Genetic Information Processing	-	GO:0043167//ion binding;GO:0097159//organic cyclic compound binding;GO:1901363//heterocyclic compound binding;GO:0005488//binding	-
Unigene0000243	--	241	242	0.9974	--	--	--	--	--	--	--	--	--	--	--	--	--	--	--	--	--	--	-	-	-
Unigene0000244	--	670	168	0.2491	XP_010092289.1	111	8.00E-26	Cysteine-rich receptor-like protein kinase 25 [Morus notabilis]	--	--	--	--	--	--	--	--	--	--	--	--	--	--	GO:1901564//organonitrogen compound metabolic process;GO:0044710//single-organism metabolic process;GO:0044237//cellular metabolic process;GO:0006796//phosphate-containing compound metabolic process;GO:0006807//nitrogen compound metabolic process;GO:0008152//metabolic process;GO:0051234//establishment of localization;GO:0044763//single-organism cellular process;GO:0051179//localization;GO:0044260…	GO:0016491//oxidoreductase activity;GO:0022857//transmembrane transporter activity;GO:0005488//binding;GO:0016740//transferase activity;GO:1901363//heterocyclic compound binding;GO:0016638//oxidoreductase activity, acting on the CH-NH2 group of donors;GO:0032550//purine ribonucleoside binding;GO:0017111//nucleoside-triphosphatase activity;GO:0036094//small molecule binding;GO:0016772//transferase…	GO:0044425//membrane part;GO:0016020//membrane;GO:0031224//intrinsic component of membrane
Unigene0000245	GART	2537	761	0.2979	XP_010427240.1	342	2.00E-107	PREDICTED: phosphoribosylformylglycinamidine cyclo-ligase, chloroplastic-like [Camelina sativa]	sp|P21872|PUR2_CHICK	781.9	6.90E-225	Trifunctional purine biosynthetic protein adenosine-3 OS=Gallus gallus GN=GART PE=2 SV=1	Hs4503915_1	534.6	2.90E-151	KOG0237	Glycinamide ribonucleotide synthetase (GARS)/Aminoimidazole ribonucleotide synthetase (AIRS)	K01933//purM; phosphoribosylformylglycinamidine cyclo-ligase [EC:6.3.3.1]	3.70E-91	340.1	soe:110799187	ko01100//Metabolic pathways//Global and overview maps//Metabolism;ko01110//Biosynthesis of secondary metabolites//Global and overview maps//Metabolism;ko00230//Purine metabolism//Nucleotide metabolism//Metabolism	GO:0008152//metabolic process;GO:0009058//biosynthetic process	GO:0003824//catalytic activity;GO:0016874//ligase activity	-
Unigene0000246	PLAU	306	48	0.1558	OLP97407.1	55.8	4.00E-08	Exportin-2 [Symbiodinium microadriaticum]	sp|Q05589|UROK_BOVIN	53.9	1.20E-06	Urokinase-type plasminogen activator OS=Bos taurus GN=PLAU PE=2 SV=1	7300109	51.6	9.10E-07	KOG3627	Trypsin	--	--	--	--	--	-	-	-
Unigene0000247	ND2	6403	7431	1.1527	NP_064003.1	379	4.00E-139	orf300 gene product (mitochondrion) [Beta vulgaris subsp. vulgaris] [Beta vulgaris]	sp|O05000|NU2M_ARATH	363.6	1.50E-98	NADH-ubiquinone oxidoreductase chain 2 OS=Arabidopsis thaliana GN=ND2 PE=2 SV=2	AtMi024	337.4	1.70E-91	KOG4668	NADH dehydrogenase subunits 2, 5, and related proteins	K03879//ND2; NADH-ubiquinone oxidoreductase chain 2 [EC:1.6.5.3]	1.50E-104	386	sot:102603210	ko01100//Metabolic pathways//Global and overview maps//Metabolism;ko00190//Oxidative phosphorylation//Energy metabolism//Metabolism	GO:0044699//single-organism process;GO:0008152//metabolic process;GO:0044710//single-organism metabolic process	GO:0016651//oxidoreductase activity, acting on NAD(P)H;GO:0003824//catalytic activity;GO:0016491//oxidoreductase activity;GO:0016655//oxidoreductase activity, acting on NAD(P)H, quinone or similar compound as acceptor;GO:0050136//NADH dehydrogenase (quinone) activity;GO:0003954//NADH dehydrogenase activity	GO:0043231//intracellular membrane-bounded organelle;GO:0044424//intracellular part;GO:0005623//cell;GO:0005737//cytoplasm;GO:0043226//organelle;GO:0044444//cytoplasmic part;GO:0005622//intracellular;GO:0009536//plastid;GO:0043227//membrane-bounded organelle;GO:0044464//cell part;GO:0043229//intracellular organelle
Unigene0000248	SGR6	5879	141782	23.954	XP_015898590.1	2909	0	PREDICTED: protein SHOOT GRAVITROPISM 6 isoform X1 [Ziziphus jujuba]	sp|F4IP13|SHGR6_ARATH	2466	0.00E+00	Protein SHOOT GRAVITROPISM 6 OS=Arabidopsis thaliana GN=SGR6 PE=2 SV=1	At2g36810	1255	0.00E+00	KOG2032	Uncharacterized conserved protein	--	--	--	--	--	-	-	-
Unigene0000249	SGR6	544	1361	2.485	OMO81848.1	143	2.00E-37	Armadillo-like helical [Corchorus capsularis]	sp|F4IP13|SHGR6_ARATH	120.6	1.90E-26	Protein SHOOT GRAVITROPISM 6 OS=Arabidopsis thaliana GN=SGR6 PE=2 SV=1	At4g12790	59.3	7.70E-09	KOG1534	Putative transcription factor FET5	--	--	--	--	--	-	GO:0005488//binding;GO:0003824//catalytic activity;GO:1901363//heterocyclic compound binding;GO:0016491//oxidoreductase activity;GO:0097159//organic cyclic compound binding;GO:0043169//cation binding;GO:0046872//metal ion binding;GO:0043167//ion binding	-
Unigene0000250	Tf2-12	1646	2628	1.5858	AFK13856.1	598	0	Ty3/gypsy retrotransposon protein [Beta vulgaris subsp. vulgaris] [Beta vulgaris]	sp|P0CT41|TF212_SCHPO	204.1	3.90E-51	Transposon Tf2-12 polyprotein OS=Schizosaccharomyces pombe (strain 972 / ATCC 24843) GN=Tf2-12 PE=3 SV=1	At3g11970_2	459.5	7.80E-129	KOG0017	FOG: Transposon-encoded proteins with TYA, reverse transcriptase, integrase domains in various combinations	--	--	--	--	--	-	-	-
Unigene0000251	AtMg00240	4263	3029	0.7057	XP_010113352.1	500	0	Retrovirus-related Pol polyprotein from transposon TNT 1-94 [Morus notabilis]	sp|P10978|POLX_TOBAC	144.8	7.20E-33	Retrovirus-related Pol polyprotein from transposon TNT 1-94 OS=Nicotiana tabacum PE=2 SV=1	At2g16000	315.1	6.10E-85	KOG0017	FOG: Transposon-encoded proteins with TYA, reverse transcriptase, integrase domains in various combinations	--	--	--	--	--	-	GO:0016772//transferase activity, transferring phosphorus-containing groups;GO:0016740//transferase activity;GO:0003824//catalytic activity	-
Unigene0000252	GIP	4168	6124	1.4594	KYP41064.1	795	0	Retrovirus-related Pol polyprotein from transposon TNT 1-94 [Cajanus cajan]	sp|P10978|POLX_TOBAC	364.4	5.70E-99	Retrovirus-related Pol polyprotein from transposon TNT 1-94 OS=Nicotiana tabacum PE=2 SV=1	At4g10990_1	500.4	1.00E-140	KOG0017	FOG: Transposon-encoded proteins with TYA, reverse transcriptase, integrase domains in various combinations	K18195//RGL4; rhamnogalacturonan endolyase [EC:4.2.2.23]	8.30E-157	558.9	ghi:107950013	--	-	-	-
Unigene0000253	--	1244	1136	0.907	XP_010113352.1	579	0	Retrovirus-related Pol polyprotein from transposon TNT 1-94 [Morus notabilis]	sp|P10978|POLX_TOBAC	283.5	3.80E-75	Retrovirus-related Pol polyprotein from transposon TNT 1-94 OS=Nicotiana tabacum PE=2 SV=1	At4g23160_1	366.7	5.20E-101	KOG0017	FOG: Transposon-encoded proteins with TYA, reverse transcriptase, integrase domains in various combinations	--	--	--	--	--	GO:0044260//cellular macromolecule metabolic process;GO:0043170//macromolecule metabolic process;GO:0006259//DNA metabolic process;GO:0090304//nucleic acid metabolic process;GO:0008152//metabolic process;GO:0006139//nucleobase-containing compound metabolic process;GO:0006725//cellular aromatic compound metabolic process;GO:0044237//cellular metabolic process;GO:1901360//organic cyclic compound me…	GO:0003824//catalytic activity;GO:0046914//transition metal ion binding;GO:0016772//transferase activity, transferring phosphorus-containing groups;GO:0005488//binding;GO:0043167//ion binding;GO:0016740//transferase activity;GO:0043169//cation binding;GO:0046872//metal ion binding	-
Unigene0000254	--	298	37	0.1233	XP_010099061.1	105	1.00E-25	Transcription factor GTE1 [Morus notabilis]	--	--	--	--	--	--	--	--	--	--	--	--	--	--	GO:0009987//cellular process;GO:0007017//microtubule-based process;GO:0044699//single-organism process;GO:0044763//single-organism cellular process	GO:0003774//motor activity;GO:0001883//purine nucleoside binding;GO:0097159//organic cyclic compound binding;GO:0097367//carbohydrate derivative binding;GO:0005488//binding;GO:0001882//nucleoside binding;GO:0008092//cytoskeletal protein binding;GO:0015631//tubulin binding;GO:0032549//ribonucleoside binding;GO:0016462//pyrophosphatase activity;GO:0032550//purine ribonucleoside binding;GO:0016818//…	GO:0044430//cytoskeletal part;GO:0043232//intracellular non-membrane-bounded organelle;GO:0005856//cytoskeleton;GO:0005623//cell;GO:0043234//protein complex;GO:0044446//intracellular organelle part;GO:0044424//intracellular part;GO:0043228//non-membrane-bounded organelle;GO:0005875//microtubule associated complex;GO:0044464//cell part;GO:0005622//intracellular;GO:0015630//microtubule cytoskeleton…
Unigene0000255	pol	2820	4738	1.6688	AFK13856.1	879	0	Ty3/gypsy retrotransposon protein [Beta vulgaris subsp. vulgaris] [Beta vulgaris]	sp|P04323|POL3_DROME	281.2	4.30E-74	Retrovirus-related Pol polyprotein from transposon 17.6 OS=Drosophila melanogaster GN=pol PE=3 SV=1	At1g36590_2	439.9	1.10E-122	KOG0017	FOG: Transposon-encoded proteins with TYA, reverse transcriptase, integrase domains in various combinations	--	--	--	--	--	-	-	-
Unigene0000256	--	624	371	0.5905	XP_010104920.1	128	2.00E-58	Transposon Ty3-I Gag-Pol polyprotein [Morus notabilis]	--	--	--	--	At2g06890	70.9	2.90E-12	KOG0017	FOG: Transposon-encoded proteins with TYA, reverse transcriptase, integrase domains in various combinations	--	--	--	--	--	-	-	-
Unigene0000257	--	477	443	0.9225	XP_010099061.1	85.1	1.00E-17	Transcription factor GTE1 [Morus notabilis]	--	--	--	--	--	--	--	--	--	--	--	--	--	--	GO:0044763//single-organism cellular process;GO:0009987//cellular process;GO:0007017//microtubule-based process;GO:0044699//single-organism process	GO:0005515//protein binding;GO:0017111//nucleoside-triphosphatase activity;GO:0016817//hydrolase activity, acting on acid anhydrides;GO:0036094//small molecule binding;GO:0001882//nucleoside binding;GO:0097367//carbohydrate derivative binding;GO:0005488//binding;GO:0001883//purine nucleoside binding;GO:0032549//ribonucleoside binding;GO:0016462//pyrophosphatase activity;GO:0015631//tubulin bindin…	GO:0044430//cytoskeletal part;GO:0015630//microtubule cytoskeleton;GO:0043228//non-membrane-bounded organelle;GO:0043229//intracellular organelle;GO:0043234//protein complex;GO:0005875//microtubule associated complex;GO:0043232//intracellular non-membrane-bounded organelle;GO:0043226//organelle;GO:0044446//intracellular organelle part;GO:0044422//organelle part;GO:0005856//cytoskeleton;GO:0005622…
Unigene0000258	A4galt	1359	735	0.5372	XP_008244928.1	564	0	PREDICTED: lactosylceramide 4-alpha-galactosyltransferase-like [Prunus mume]	sp|Q9JI93|A4GAT_RAT	133.3	6.90E-30	Lactosylceramide 4-alpha-galactosyltransferase OS=Rattus norvegicus GN=A4galt PE=1 SV=1	At5g01250	407.9	2.20E-113	KOG1928	Alpha-1,4-N-acetylglucosaminyltransferase	K01988//A4GALT; lactosylceramide 4-alpha-galactosyltransferase [EC:2.4.1.228]	4.90E-159	564.7	pper:18774761	ko01100//Metabolic pathways//Global and overview maps//Metabolism;ko00603//Glycosphingolipid biosynthesis - globo and isoglobo series//Glycan biosynthesis and metabolism//Metabolism;ko00601//Glycosphingolipid biosynthesis - lacto and neolacto series//Glycan biosynthesis and metabolism//Metabolism	-	GO:0008378//galactosyltransferase activity;GO:0016758//transferase activity, transferring hexosyl groups;GO:0016757//transferase activity, transferring glycosyl groups;GO:0008194//UDP-glycosyltransferase activity;GO:0035250//UDP-galactosyltransferase activity;GO:0016740//transferase activity;GO:0003824//catalytic activity	-
Unigene0000259	--	292	60	0.2041	--	--	--	--	--	--	--	--	--	--	--	--	--	--	--	--	--	--	-	-	-
Unigene0000260	ALE2	4453	84319	18.8076	XP_010090048.1	2123	0	Receptor-like serine/threonine-protein kinase [Morus notabilis]	sp|Q8RWW0|ALE2_ARATH	618.2	2.30E-175	Receptor-like serine/threonine-protein kinase ALE2 OS=Arabidopsis thaliana GN=ALE2 PE=1 SV=1	At2g20300	464.9	5.00E-130	KOG1187	Serine/threonine protein kinase	--	--	--	--	--	GO:0043170//macromolecule metabolic process;GO:0044267//cellular protein metabolic process;GO:0006796//phosphate-containing compound metabolic process;GO:0019538//protein metabolic process;GO:0044237//cellular metabolic process;GO:0006464//cellular protein modification process;GO:0044238//primary metabolic process;GO:0044260//cellular macromolecule metabolic process;GO:0006793//phosphorus metabol…	GO:0036094//small molecule binding;GO:0004672//protein kinase activity;GO:0016301//kinase activity;GO:0016772//transferase activity, transferring phosphorus-containing groups;GO:0032549//ribonucleoside binding;GO:0001882//nucleoside binding;GO:0003824//catalytic activity;GO:0097367//carbohydrate derivative binding;GO:1901363//heterocyclic compound binding;GO:0032550//purine ribonucleoside binding…	-
Unigene0000261	--	702	838	1.1857	--	--	--	--	--	--	--	--	--	--	--	--	--	--	--	--	--	--	-	-	-
Unigene0000262	TY3B-I	1043	699	0.6657	XP_010104920.1	411	4.00E-141	Transposon Ty3-I Gag-Pol polyprotein [Morus notabilis]	sp|Q7LHG5|YI31B_YEAST	160.6	3.10E-38	Transposon Ty3-I Gag-Pol polyprotein OS=Saccharomyces cerevisiae (strain ATCC 204508 / S288c) GN=TY3B-I PE=3 SV=2	At3g11970_2	310.5	3.70E-84	KOG0017	FOG: Transposon-encoded proteins with TYA, reverse transcriptase, integrase domains in various combinations	--	--	--	--	--	-	-	-
Unigene0000263	--	392	23	0.0583	--	--	--	--	--	--	--	--	--	--	--	--	--	--	--	--	--	--	-	-	-
Unigene0000264	--	1739	823	0.4701	KZV48102.1	549	0	Beta-galactosidase [Dorcoceras hygrometricum]	--	--	--	--	At2g20460	199.9	1.20E-50	KOG0017	FOG: Transposon-encoded proteins with TYA, reverse transcriptase, integrase domains in various combinations	K03515//REV1; DNA repair protein REV1 [EC:2.7.7.-]	9.90E-104	381.3	ghi:107894697	--	-	-	-
Unigene0000265	--	360	954	2.6321	--	--	--	--	sp|P83404|DEFI_PHLDU	59.7	2.60E-08	Defensin OS=Phlebotomus duboscqi PE=1 SV=3	--	--	--	--	--	--	--	--	--	--	-	-	-
Unigene0000266	BMS1	4386	54299	12.2965	XP_010094093.1	1472	0	Ribosome biogenesis protein BMS1-like protein [Morus notabilis]	sp|Q14692|BMS1_HUMAN	598.2	2.50E-169	Ribosome biogenesis protein BMS1 homolog OS=Homo sapiens GN=BMS1 PE=1 SV=1	At1g06720	909.1	9.90E-264	KOG1951	GTP-binding protein AARP2 involved in 40S ribosome biogenesis	K14569//BMS1; ribosome biogenesis protein BMS1	0	1242.3	pavi:110774613	ko03008//Ribosome biogenesis in eukaryotes//Translation//Genetic Information Processing	GO:0022613//ribonucleoprotein complex biogenesis;GO:0044085//cellular component biogenesis;GO:0071840//cellular component organization or biogenesis	GO:0097159//organic cyclic compound binding;GO:0036094//small molecule binding;GO:0001883//purine nucleoside binding;GO:0032549//ribonucleoside binding;GO:0097367//carbohydrate derivative binding;GO:0005488//binding;GO:0016818//hydrolase activity, acting on acid anhydrides, in phosphorus-containing anhydrides;GO:0016462//pyrophosphatase activity;GO:0016817//hydrolase activity, acting on acid anhy…	GO:0005622//intracellular;GO:0043226//organelle;GO:0043227//membrane-bounded organelle;GO:0043231//intracellular membrane-bounded organelle;GO:0005623//cell;GO:0043229//intracellular organelle;GO:0044464//cell part;GO:0044424//intracellular part
Unigene0000267	AOC4	1070	65716	61.0024	XP_010093405.1	506	0	Allene oxide cyclase 4 [Morus notabilis]	sp|Q93ZC5|AOC4_ARATH	275	1.20E-72	Allene oxide cyclase 4, chloroplastic OS=Arabidopsis thaliana GN=AOC4 PE=2 SV=1	--	--	--	--	--	K10525//AOC; allene oxide cyclase [EC:5.3.99.6]	9.70E-102	374	fve:101305363	ko01100//Metabolic pathways//Global and overview maps//Metabolism;ko01110//Biosynthesis of secondary metabolites//Global and overview maps//Metabolism;ko00592//alpha-Linolenic acid metabolism//Lipid metabolism//Metabolism	-	GO:0003824//catalytic activity;GO:0009975//cyclase activity	GO:0005737//cytoplasm;GO:0005623//cell;GO:0005622//intracellular;GO:0044424//intracellular part;GO:0043231//intracellular membrane-bounded organelle;GO:0044444//cytoplasmic part;GO:0043226//organelle;GO:0009536//plastid;GO:0043227//membrane-bounded organelle;GO:0043229//intracellular organelle;GO:0044464//cell part
Unigene0000268	--	257	29	0.1121	KZV57074.1	102	8.00E-25	peroxidase 64 [Dorcoceras hygrometricum]	--	--	--	--	At1g36590_2	96.3	2.70E-20	KOG0017	FOG: Transposon-encoded proteins with TYA, reverse transcriptase, integrase domains in various combinations	--	--	--	--	--	-	-	-
Unigene0000269	pol	1449	1182	0.8102	AFK13856.1	449	3.00E-159	Ty3/gypsy retrotransposon protein [Beta vulgaris subsp. vulgaris] [Beta vulgaris]	sp|P20825|POL2_DROME	278.5	1.40E-73	Retrovirus-related Pol polyprotein from transposon 297 OS=Drosophila melanogaster GN=pol PE=3 SV=1	At1g36590_2	409.8	6.20E-114	KOG0017	FOG: Transposon-encoded proteins with TYA, reverse transcriptase, integrase domains in various combinations	--	--	--	--	--	-	-	-
Unigene0000270	--	336	384	1.1351	--	--	--	--	--	--	--	--	--	--	--	--	--	--	--	--	--	--	-	-	-
Unigene0000271	--	778	732	0.9345	KYP45761.1	181	8.00E-54	Retrotransposable element Tf2 [Cajanus cajan]	--	--	--	--	At2g05610	94	4.00E-19	KOG0017	FOG: Transposon-encoded proteins with TYA, reverse transcriptase, integrase domains in various combinations	--	--	--	--	--	GO:0006457//protein folding;GO:0009987//cellular process	GO:0032550//purine ribonucleoside binding;GO:1901363//heterocyclic compound binding;GO:0005488//binding;GO:0001883//purine nucleoside binding;GO:0003824//catalytic activity;GO:0097159//organic cyclic compound binding;GO:0016791//phosphatase activity;GO:0097367//carbohydrate derivative binding;GO:0032549//ribonucleoside binding;GO:0016787//hydrolase activity;GO:0042578//phosphoric ester hydrolase …	GO:0005623//cell;GO:0044464//cell part;GO:0044424//intracellular part;GO:0005622//intracellular
Unigene0000272	MSBP2	1256	169697	134.1975	XP_010107430.1	389	5.00E-134	Membrane steroid-binding protein 2 [Morus notabilis]	sp|Q9M2Z4|MSBP2_ARATH	238.4	1.40E-61	Membrane steroid-binding protein 2 OS=Arabidopsis thaliana GN=MSBP2 PE=1 SV=1	At3g48890	238.4	2.10E-62	KOG1110	Putative steroid membrane receptor Hpr6.6/25-Dx	K17278//PGRMC1_2; membrane-associated progesterone receptor component	1.60E-74	283.9	rcu:8258264	--	GO:0046483//heterocycle metabolic process;GO:0050896//response to stimulus;GO:0034754//cellular hormone metabolic process;GO:0051707//response to other organism;GO:0042430//indole-containing compound metabolic process;GO:0019752//carboxylic acid metabolic process;GO:0043436//oxoacid metabolic process;GO:0009683//indoleacetic acid metabolic process;GO:0009607//response to biotic stimulus;GO:000960…	GO:0046906//tetrapyrrole binding;GO:0016491//oxidoreductase activity;GO:0016627//oxidoreductase activity, acting on the CH-CH group of donors;GO:1901363//heterocyclic compound binding;GO:0097159//organic cyclic compound binding;GO:0016628//oxidoreductase activity, acting on the CH-CH group of donors, NAD or NADP as acceptor;GO:0005488//binding;GO:0003824//catalytic activity	GO:0044435//plastid part;GO:0031224//intrinsic component of membrane;GO:0009507//chloroplast;GO:0005622//intracellular;GO:0044424//intracellular part;GO:0005737//cytoplasm;GO:0043229//intracellular organelle;GO:0016020//membrane;GO:0043227//membrane-bounded organelle;GO:0043226//organelle;GO:0044422//organelle part;GO:0009536//plastid;GO:0044464//cell part;GO:0044434//chloroplast part;GO:0044444/…
Unigene0000273	At3g13860	2104	42959	20.28	XP_015890662.1	1015	0	PREDICTED: chaperonin CPN60-like 2, mitochondrial [Ziziphus jujuba]	sp|Q93ZM7|CH60C_ARATH	873.2	1.90E-252	Chaperonin CPN60-like 2, mitochondrial OS=Arabidopsis thaliana GN=At3g13860 PE=2 SV=2	At3g13860	851.3	1.20E-246	KOG0356	Mitochondrial chaperonin, Cpn60/Hsp60p	K04077//groEL; chaperonin GroEL	1.10E-274	949.5	zju:107425222	ko03018//RNA degradation//Folding, sorting and degradation//Genetic Information Processing	GO:0009987//cellular process;GO:0050896//response to stimulus;GO:0006457//protein folding	GO:0032550//purine ribonucleoside binding;GO:0005488//binding;GO:0097159//organic cyclic compound binding;GO:0097367//carbohydrate derivative binding;GO:0036094//small molecule binding;GO:0001883//purine nucleoside binding;GO:1901363//heterocyclic compound binding;GO:0032549//ribonucleoside binding;GO:0001882//nucleoside binding	GO:0044422//organelle part;GO:0044464//cell part;GO:0043227//membrane-bounded organelle;GO:0031090//organelle membrane;GO:0043231//intracellular membrane-bounded organelle;GO:0016020//membrane;GO:0005623//cell;GO:0005622//intracellular;GO:0043229//intracellular organelle;GO:0043226//organelle;GO:0044424//intracellular part
Unigene0000274	--	246	41	0.1655	--	--	--	--	--	--	--	--	--	--	--	--	--	--	--	--	--	--	-	-	-
Unigene0000275	--	403	15	0.037	XP_010104625.1	77.4	8.00E-24	Retrovirus-related Pol polyprotein from transposon 297 [Morus notabilis]	--	--	--	--	--	--	--	--	--	--	--	--	--	--	GO:0044260//cellular macromolecule metabolic process;GO:0006796//phosphate-containing compound metabolic process;GO:0006139//nucleobase-containing compound metabolic process;GO:0046483//heterocycle metabolic process;GO:0008152//metabolic process;GO:0044238//primary metabolic process;GO:0044237//cellular metabolic process;GO:1901360//organic cyclic compound metabolic process;GO:0009987//cellular p…	GO:0005488//binding;GO:0016740//transferase activity;GO:0043167//ion binding;GO:0003824//catalytic activity;GO:0043169//cation binding;GO:0046914//transition metal ion binding;GO:0046872//metal ion binding;GO:0016772//transferase activity, transferring phosphorus-containing groups;GO:0016301//kinase activity	-
Unigene0000276	--	1481	177809	119.25	XP_010110340.1	738	0	GTP-binding nuclear protein [Morus notabilis]	--	--	--	--	--	--	--	--	--	--	--	--	--	--	GO:0009987//cellular process;GO:0007165//signal transduction;GO:0016482//cytoplasmic transport;GO:0044699//single-organism process;GO:0015031//protein transport;GO:0050896//response to stimulus;GO:0050789//regulation of biological process;GO:0008104//protein localization;GO:0044763//single-organism cellular process;GO:0006810//transport;GO:0071702//organic substance transport;GO:0035556//intracel…	GO:0016817//hydrolase activity, acting on acid anhydrides;GO:0016818//hydrolase activity, acting on acid anhydrides, in phosphorus-containing anhydrides;GO:0001883//purine nucleoside binding;GO:0032550//purine ribonucleoside binding;GO:0001882//nucleoside binding;GO:0017111//nucleoside-triphosphatase activity;GO:0097367//carbohydrate derivative binding;GO:0097159//organic cyclic compound binding;…	-
Unigene0000277	GIP	4609	1235	0.2661	KYP75940.1	794	0	Retrovirus-related Pol polyprotein from transposon TNT 1-94, partial [Cajanus cajan]	sp|P10978|POLX_TOBAC	317.8	6.70E-85	Retrovirus-related Pol polyprotein from transposon TNT 1-94 OS=Nicotiana tabacum PE=2 SV=1	At1g44510	482.6	2.40E-135	KOG0017	FOG: Transposon-encoded proteins with TYA, reverse transcriptase, integrase domains in various combinations	--	--	--	--	--	-	-	-
Unigene0000278	--	1518	23098	15.1134	KHG10572.1	291	2.00E-89	valS [Gossypium arboreum]	--	--	--	--	--	--	--	--	--	--	--	--	--	--	-	-	-
Unigene0000279	HSP17.4A	657	95994	145.1238	XP_007016442.2	272	5.00E-92	PREDICTED: 18.1 kDa class I heat shock protein [Theobroma cacao]	sp|P19036|HSP17_ARATH	246.5	2.70E-64	17.4 kDa class I heat shock protein OS=Arabidopsis thaliana GN=HSP17.4A PE=2 SV=2	At3g46230	246.5	4.10E-65	KOG0710	Molecular chaperone (small heat-shock protein Hsp26/Hsp42)	K13993//HSP20; HSP20 family protein	1.40E-71	273.1	cit:102613214	ko04141//Protein processing in endoplasmic reticulum//Folding, sorting and degradation//Genetic Information Processing	-	-	-
Unigene0000280	UBC	533	86	0.1603	ABA28993.1	227	1.00E-74	polyubiquitin, partial [Symbiodinium sp. C3]	sp|P23398|UBIQP_STRPU	222.6	3.40E-57	Polyubiquitin (Fragment) OS=Strongylocentrotus purpuratus PE=2 SV=2	7292401	222.6	5.20E-58	KOG0001	Ubiquitin and ubiquitin-like proteins	K08770//UBC; ubiquitin C	3.10E-56	221.9	gsl:Gasu_13790	--	-	-	-
Unigene0000281	UBC	596	826	1.3766	ABA28993.1	268	2.00E-90	polyubiquitin, partial [Symbiodinium sp. C3]	sp|P0CG48|UBC_HUMAN	261.5	7.40E-69	Polyubiquitin-C OS=Homo sapiens GN=UBC PE=1 SV=3	7292401	262.3	6.60E-70	KOG0001	Ubiquitin and ubiquitin-like proteins	K08770//UBC; ubiquitin C	1.10E-67	260	gsl:Gasu_13790	--	-	-	-
Unigene0000282	--	1380	19599	14.1064	XP_010247696.1	216	2.00E-64	PREDICTED: vitellogenin-like [Nelumbo nucifera]	--	--	--	--	--	--	--	--	--	--	--	--	--	--	-	-	-
Unigene0000283	--	562	2078	3.6726	OMO86713.1	51.6	8.00E-06	amino acid permease 2-like protein [Corchorus olitorius]	--	--	--	--	--	--	--	--	--	--	--	--	--	--	-	-	-
Unigene0000284	--	610	9860	16.0549	XP_010107867.1	69.3	1.00E-11	DNA-directed RNA polymerase II subunit [Morus notabilis]	--	--	--	--	--	--	--	--	--	--	--	--	--	--	GO:0009059//macromolecule biosynthetic process;GO:0071704//organic substance metabolic process;GO:0009058//biosynthetic process;GO:0044260//cellular macromolecule metabolic process;GO:0044249//cellular biosynthetic process;GO:0008152//metabolic process;GO:0044237//cellular metabolic process;GO:0009987//cellular process;GO:1901576//organic substance biosynthetic process;GO:0034645//cellular macrom…	GO:0016740//transferase activity;GO:0003824//catalytic activity;GO:0034062//RNA polymerase activity;GO:0005515//protein binding;GO:0005488//binding;GO:0016772//transferase activity, transferring phosphorus-containing groups;GO:0016779//nucleotidyltransferase activity	-
Unigene0000285	SDR1	2332	8481	3.6123	XP_015869127.1	461	4.00E-156	PREDICTED: lon protease 2-like [Ziziphus jujuba]	sp|Q9M2E2|SDR1_ARATH	153.7	8.50E-36	(+)-neomenthol dehydrogenase OS=Arabidopsis thaliana GN=SDR1 PE=1 SV=1	At1g75460	394.8	3.30E-109	KOG4159	Predicted E3 ubiquitin ligase	--	--	--	--	--	-	-	-
Unigene0000286	RPP8	572	10446	18.139	EOY13107.1	80.1	2.00E-17	Disease resistance protein family [Theobroma cacao]	sp|Q8W4J9|RPP8_ARATH	80.9	1.70E-14	Disease resistance protein RPP8 OS=Arabidopsis thaliana GN=RPP8 PE=1 SV=2	At5g43470	80.9	2.60E-15	KOG4658	Apoptotic ATPase	--	--	--	--	--	-	-	-
Unigene0000287	CYCB1-4	2441	59919	24.3813	XP_008227376.1	546	0	PREDICTED: G2/mitotic-specific cyclin S13-7 [Prunus mume]	sp|P25011|CCNB1_SOYBN	389.8	7.40E-107	G2/mitotic-specific cyclin S13-6 OS=Glycine max PE=2 SV=1	At2g26760	376.7	9.80E-104	KOG0653	Cyclin B and related kinase-activating proteins	K21777//CCNB; G2/mitotic-specific cyclin-B, other	2.60E-150	536.6	pper:18780642	--	-	-	-
Unigene0000288	TUBA	509	407	0.7942	AIW52354.1	345	2.00E-120	alpha tubulin, partial [Portulaca oleracea]	sp|Q53M52|TBA2_ORYSJ	337.8	6.90E-92	Tubulin alpha-2 chain OS=Oryza sativa subsp. japonica GN=TUBA PE=2 SV=1	At4g14960	332	5.80E-91	KOG1376	Alpha tubulin	K07374//TUBA; tubulin alpha	3.70E-91	337.8	osa:4350197	ko04145//Phagosome//Transport and catabolism//Cellular Processes	-	-	-
Unigene0000289	SD11	812	472	0.5774	XP_018812942.1	199	1.00E-62	PREDICTED: G-type lectin S-receptor-like serine/threonine-protein kinase SD1-1 isoform X6 [Juglans regia]	sp|O81833|SD11_ARATH	155.2	1.00E-36	G-type lectin S-receptor-like serine/threonine-protein kinase SD1-1 OS=Arabidopsis thaliana GN=SD11 PE=1 SV=1	At4g23240	105.9	1.10E-22	KOG1187	Serine/threonine protein kinase	--	--	--	--	--	GO:0009987//cellular process	GO:0016772//transferase activity, transferring phosphorus-containing groups;GO:0016301//kinase activity;GO:0003824//catalytic activity;GO:0016740//transferase activity	-
Unigene0000290	--	403	508	1.252	--	--	--	--	--	--	--	--	--	--	--	--	--	--	--	--	--	--	-	-	-
Unigene0000291	CDKB2-2	1245	87706	69.9713	XP_010094501.1	374	9.00E-177	Cyclin-dependent kinase [Morus notabilis]	sp|Q8LG64|CKB22_ARATH	325.1	1.10E-87	Cyclin-dependent kinase B2-2 OS=Arabidopsis thaliana GN=CDKB2-2 PE=1 SV=2	At1g20930	325.1	1.70E-88	KOG0594	Protein kinase PCTAIRE and related kinases	K07760//CDK; cyclin-dependent kinase [EC:2.7.11.22]	9.00E-91	337.8	gmx:100808302	--	GO:0043170//macromolecule metabolic process;GO:0044237//cellular metabolic process;GO:0044260//cellular macromolecule metabolic process;GO:0006793//phosphorus metabolic process;GO:0006796//phosphate-containing compound metabolic process;GO:0071704//organic substance metabolic process;GO:0019538//protein metabolic process;GO:0009987//cellular process;GO:0044238//primary metabolic process;GO:000815…	GO:0001882//nucleoside binding;GO:0032549//ribonucleoside binding;GO:0004672//protein kinase activity;GO:0097159//organic cyclic compound binding;GO:0003824//catalytic activity;GO:0016773//phosphotransferase activity, alcohol group as acceptor;GO:0004674//protein serine/threonine kinase activity;GO:0016301//kinase activity;GO:0036094//small molecule binding;GO:1901363//heterocyclic compound bindi…	-
Unigene0000292	--	221	103	0.4629	--	--	--	--	--	--	--	--	--	--	--	--	--	--	--	--	--	--	-	-	-
Unigene0000293	--	327	520	1.5795	--	--	--	--	--	--	--	--	--	--	--	--	--	--	--	--	--	--	-	-	-
Unigene0000294	--	393	541	1.3673	--	--	--	--	--	--	--	--	--	--	--	--	--	--	--	--	--	--	-	-	-
Unigene0000295	--	256	32	0.1242	--	--	--	--	--	--	--	--	--	--	--	--	--	--	--	--	--	--	-	-	-
Unigene0000296	--	302	91	0.2993	--	--	--	--	--	--	--	--	--	--	--	--	--	--	--	--	--	--	-	-	-
Unigene0000297	MTPB	1351	3742	2.7511	XP_010106560.1	707	0	Metal tolerance protein B [Morus notabilis]	sp|Q6DBM8|MTPB_ARATH	324.7	1.60E-87	Metal tolerance protein B OS=Arabidopsis thaliana GN=MTPB PE=2 SV=1	At2g29410	324.7	2.40E-88	KOG1482	Zn2+ transporter	K14689//SLC30A2; solute carrier family 30 (zinc transporter), member 2	3.10E-137	492.3	pper:18772826	--	GO:0051179//localization;GO:0006811//ion transport;GO:0044765//single-organism transport;GO:0006810//transport;GO:0051234//establishment of localization;GO:0071840//cellular component organization or biogenesis;GO:1902578//single-organism localization;GO:0009987//cellular process;GO:0044699//single-organism process;GO:0016043//cellular component organization;GO:0006812//cation transport;GO:004476…	GO:0022857//transmembrane transporter activity;GO:0015075//ion transmembrane transporter activity;GO:0022892//substrate-specific transporter activity;GO:0022891//substrate-specific transmembrane transporter activity;GO:0005215//transporter activity	GO:0044425//membrane part;GO:0031224//intrinsic component of membrane;GO:0016020//membrane
Unigene0000298	--	649	859	1.3146	XP_010106550.1	53.5	2.00E-06	Anthranilate synthase component I-2 [Morus notabilis]	--	--	--	--	--	--	--	--	--	--	--	--	--	--	-	-	-
Unigene0000299	At1g80880	1867	4867	2.5893	XP_015868080.1	690	0	PREDICTED: pentatricopeptide repeat-containing protein At1g80880, mitochondrial [Ziziphus jujuba]	sp|Q9SAH2|PP137_ARATH	275.8	1.20E-72	Pentatricopeptide repeat-containing protein At1g80880, mitochondrial OS=Arabidopsis thaliana GN=At1g80880 PE=2 SV=1	At1g80880	275.8	1.80E-73	KOG4197	FOG: PPR repeat	--	--	--	--	--	-	-	-
Unigene0000300	--	460	239	0.5161	--	--	--	--	--	--	--	--	--	--	--	--	--	--	--	--	--	--	-	-	-
Unigene0000301	NAC014	4742	19956	4.18	XP_010107118.1	301	4.00E-152	NAC domain-containing protein 1 [Morus notabilis]	sp|B5X570|NAC14_ARATH	119.8	2.80E-25	NAC domain-containing protein 14 OS=Arabidopsis thaliana GN=NAC014 PE=2 SV=1	--	--	--	--	--	--	--	--	--	--	-	-	-
Unigene0000302	--	521	372	0.7092	GAV57093.1	164	2.00E-46	DUF659 domain-containing protein/Dimer_Tnp_hAT domain-containing protein, partial [Cephalotus follicularis]	--	--	--	--	--	--	--	--	--	--	--	--	--	--	-	-	-
Unigene0000303	--	1073	1458	1.3496	GAV79120.1	256	2.00E-77	LOW QUALITY PROTEIN: zf-BED domain-containing protein/DUF659 domain-containing protein/Dimer_Tnp_hAT domain-containing protein, partial [Cephalotus follicularis]	--	--	--	--	--	--	--	--	--	--	--	--	--	--	-	-	-
Unigene0000304	EIF4G2	3148	1133	0.3575	XP_015692106.1	206	7.00E-54	PREDICTED: eukaryotic translation initiation factor isoform 4G-1 [Oryza brachyantha]	sp|Q5R7J9|IF4G2_PONAB	595.5	1.10E-168	Eukaryotic translation initiation factor 4 gamma 2 OS=Pongo abelii GN=EIF4G2 PE=2 SV=2	Hs4503539	595.5	1.70E-169	KOG0401	Translation initiation factor 4F, ribosome/mRNA-bridging subunit (eIF-4G)	K03260//EIF4G; translation initiation factor 4G	1.50E-49	202.2	ppp:112280367	ko03013//RNA transport//Translation//Genetic Information Processing	GO:0008152//metabolic process;GO:0043170//macromolecule metabolic process;GO:0044260//cellular macromolecule metabolic process;GO:0044238//primary metabolic process;GO:0044237//cellular metabolic process;GO:0009987//cellular process;GO:0071704//organic substance metabolic process	-	-
Unigene0000305	--	515	144	0.2777	--	--	--	--	--	--	--	--	--	--	--	--	--	--	--	--	--	--	-	-	-
Unigene0000306	--	513	407	0.788	--	--	--	--	--	--	--	--	--	--	--	--	--	--	--	--	--	--	-	-	-
Unigene0000307	--	3738	14610	3.8821	KHN03827.1	849	0	WD repeat and FYVE domain-containing protein 3 [Glycine soja]	--	--	--	--	--	--	--	--	--	--	--	--	--	--	-	-	-
Unigene0000308	INVB	1781	8604	4.7984	GAV60304.1	1038	0	Glyco_hydro_100 domain-containing protein [Cephalotus follicularis]	sp|Q9SW48|INVB_ARATH	982.2	2.50E-285	Probable alkaline/neutral invertase B OS=Arabidopsis thaliana GN=INVB PE=1 SV=1	--	--	--	--	--	--	--	--	--	--	-	GO:0016798//hydrolase activity, acting on glycosyl bonds;GO:0004553//hydrolase activity, hydrolyzing O-glycosyl compounds;GO:0003824//catalytic activity;GO:0016787//hydrolase activity	GO:0044424//intracellular part;GO:0005737//cytoplasm;GO:0044464//cell part;GO:0005623//cell;GO:0005622//intracellular;GO:0044444//cytoplasmic part
Unigene0000309	--	300	128	0.4238	--	--	--	--	--	--	--	--	--	--	--	--	--	--	--	--	--	--	-	-	-
Unigene0000310	JMJ25	2642	2874	1.0805	XP_010100868.1	1367	0	Lysine-specific demethylase 3A [Morus notabilis]	sp|Q9SSE9|JMJ25_ARATH	704.5	1.50E-201	Lysine-specific demethylase JMJ25 OS=Arabidopsis thaliana GN=JMJ25 PE=1 SV=1	At3g07610	704.5	2.20E-202	KOG1356	Putative transcription factor 5qNCA, contains JmjC domain	K15601//KDM3; lysine-specific demethylase 3 [EC:1.14.11.-]	2.10E-278	962.2	pavi:110755359	--	GO:0008152//metabolic process	GO:0046914//transition metal ion binding;GO:0043167//ion binding;GO:0005488//binding;GO:0043169//cation binding;GO:0046872//metal ion binding	-
Unigene0000311	--	429	883	2.0444	AAV44205.1	69.7	7.00E-13	unknow protein [Oryza sativa Japonica Group]	--	--	--	--	--	--	--	--	--	--	--	--	--	--	-	-	-
Unigene0000312	PCMP-E6	2988	14171	4.7106	XP_015869469.1	845	0	PREDICTED: pentatricopeptide repeat-containing protein At4g22760-like [Ziziphus jujuba]	sp|P0C8Q5|PP336_ARATH	255.8	2.00E-66	Pentatricopeptide repeat-containing protein At4g22760 OS=Arabidopsis thaliana GN=PCMP-E6 PE=2 SV=1	At4g22760	246.9	1.40E-64	KOG4197	FOG: PPR repeat	--	--	--	--	--	-	-	-
Unigene0000313	--	262	75	0.2843	--	--	--	--	--	--	--	--	--	--	--	--	--	--	--	--	--	--	-	-	-
Unigene0000314	--	669	1626	2.4141	XP_010104818.1	214	2.00E-63	Methylglutaconyl-CoA hydratase [Morus notabilis]	--	--	--	--	At1g15300	59.7	7.30E-09	KOG1121	Tam3-transposase (Ac family)	--	--	--	--	--	GO:0009057//macromolecule catabolic process;GO:0044267//cellular protein metabolic process;GO:0009056//catabolic process;GO:0006508//proteolysis;GO:0019941//modification-dependent protein catabolic process;GO:0019538//protein metabolic process;GO:0043632//modification-dependent macromolecule catabolic process;GO:0044238//primary metabolic process;GO:0009987//cellular process;GO:0044265//cellular …	GO:0019783//ubiquitin-like protein-specific protease activity;GO:0005515//protein binding;GO:0008234//cysteine-type peptidase activity;GO:0016787//hydrolase activity;GO:0003824//catalytic activity;GO:0005488//binding;GO:0036459//thiol-dependent ubiquitinyl hydrolase activity;GO:0101005//ubiquitinyl hydrolase activity;GO:0070011//peptidase activity, acting on L-amino acid peptides;GO:0008233//pept…	GO:0005623//cell;GO:0032991//macromolecular complex;GO:0044464//cell part;GO:0044424//intracellular part;GO:0005622//intracellular
Unigene0000315	--	275	192	0.6935	XP_010092635.1	137	5.00E-37	Heterogeneous nuclear ribonucleoprotein U-like protein 1 [Morus notabilis]	--	--	--	--	--	--	--	--	--	--	--	--	--	--	GO:0044763//single-organism cellular process;GO:0044699//single-organism process;GO:0044267//cellular protein metabolic process;GO:0019748//secondary metabolic process;GO:0008213//protein alkylation;GO:0008152//metabolic process;GO:0019941//modification-dependent protein catabolic process;GO:0043170//macromolecule metabolic process;GO:0044248//cellular catabolic process;GO:0043412//macromolecule …	GO:0008168//methyltransferase activity;GO:0005488//binding;GO:0046872//metal ion binding;GO:0070011//peptidase activity, acting on L-amino acid peptides;GO:0016491//oxidoreductase activity;GO:0016740//transferase activity;GO:0043167//ion binding;GO:0016787//hydrolase activity;GO:0101005//ubiquitinyl hydrolase activity;GO:0043169//cation binding;GO:0046914//transition metal ion binding;GO:0036459/…	GO:0005622//intracellular;GO:0005623//cell;GO:0044464//cell part;GO:0044423//virion part;GO:0032991//macromolecular complex;GO:0044424//intracellular part;GO:0005576//extracellular region;GO:0019012//virion
Unigene0000316	--	336	101	0.2986	XP_010092635.1	147	4.00E-40	Heterogeneous nuclear ribonucleoprotein U-like protein 1 [Morus notabilis]	--	--	--	--	At1g15300	54.3	1.50E-07	KOG1121	Tam3-transposase (Ac family)	--	--	--	--	--	GO:0044260//cellular macromolecule metabolic process;GO:0008213//protein alkylation;GO:0043170//macromolecule metabolic process;GO:0044248//cellular catabolic process;GO:0009057//macromolecule catabolic process;GO:0030163//protein catabolic process;GO:0044267//cellular protein metabolic process;GO:0051603//proteolysis involved in cellular protein catabolic process;GO:0044257//cellular protein cat…	GO:0101005//ubiquitinyl hydrolase activity;GO:0016787//hydrolase activity;GO:0005515//protein binding;GO:0008233//peptidase activity;GO:0005488//binding;GO:0008234//cysteine-type peptidase activity;GO:0003824//catalytic activity;GO:0008168//methyltransferase activity;GO:0070011//peptidase activity, acting on L-amino acid peptides;GO:0016741//transferase activity, transferring one-carbon groups;GO…	GO:0005623//cell;GO:0044424//intracellular part;GO:0005622//intracellular;GO:0019012//virion;GO:0032991//macromolecular complex;GO:0044464//cell part;GO:0044423//virion part
Unigene0000317	At5g55860	2812	69606	24.5862	XP_008218368.1	961	0	PREDICTED: WEB family protein At5g55860 [Prunus mume]	sp|Q9LVQ4|Y5586_ARATH	189.1	2.20E-46	WEB family protein At5g55860 OS=Arabidopsis thaliana GN=At5g55860 PE=1 SV=1	--	--	--	--	--	--	--	--	--	--	-	-	GO:0016020//membrane
Unigene0000318	--	409	109	0.2647	--	--	--	--	--	--	--	--	--	--	--	--	--	--	--	--	--	--	-	-	-
Unigene0000319	--	812	183	0.2238	XP_010094978.1	79.7	1.00E-16	hypothetical protein L484_006850 [Morus notabilis]	--	--	--	--	--	--	--	--	--	--	--	--	--	--	-	-	-
Unigene0000320	--	1183	11137	9.3507	--	--	--	--	--	--	--	--	--	--	--	--	--	--	--	--	--	--	-	-	-
Unigene0000321	--	1722	2982	1.72	XP_010092622.1	103	9.00E-22	hypothetical protein L484_006384 [Morus notabilis]	--	--	--	--	--	--	--	--	--	--	--	--	--	--	-	-	-
Unigene0000322	--	2578	53060	20.443	XP_018838813.1	1329	0	PREDICTED: probable glycosyltransferase STELLO1 [Juglans regia]	--	--	--	--	--	--	--	--	--	--	--	--	--	--	-	-	-
Unigene0000323	--	320	718	2.2286	--	--	--	--	--	--	--	--	--	--	--	--	--	--	--	--	--	--	-	-	-
Unigene0000324	CYP71D10	1669	1300	0.7737	XP_004295868.2	689	0	PREDICTED: cytochrome P450 71D11-like [Fragaria vesca subsp. vesca] [Fragaria vesca]	sp|O48923|C71DA_SOYBN	556.6	3.10E-157	Cytochrome P450 71D10 OS=Glycine max GN=CYP71D10 PE=2 SV=1	At3g26300	399.4	9.70E-111	KOG0156	Cytochrome P450 CYP2 subfamily	--	--	--	--	--	-	-	-
Unigene0000325	--	246	2	0.0081	XP_010110438.1	54.7	3.00E-08	hypothetical protein L484_022844 [Morus notabilis]	--	--	--	--	--	--	--	--	--	--	--	--	--	--	-	-	-
Unigene0000326	CLPB3	3207	97360	30.1538	XP_010089602.1	1916	0	Chaperone protein [Morus notabilis]	sp|Q9LF37|CLPB3_ARATH	1474.9	0.00E+00	Chaperone protein ClpB3, chloroplastic OS=Arabidopsis thaliana GN=CLPB3 PE=2 SV=1	At5g15450	1474.9	0.00E+00	KOG1051	Chaperone HSP104 and related ATP-dependent Clp proteases	K03695//clpB; ATP-dependent Clp protease ATP-binding subunit ClpB	0	1556.2	pper:18782255	--	GO:0071704//organic substance metabolic process;GO:0006508//proteolysis;GO:0043170//macromolecule metabolic process;GO:0044238//primary metabolic process;GO:0050896//response to stimulus;GO:0019538//protein metabolic process;GO:0008152//metabolic process;GO:0006950//response to stress	GO:0097367//carbohydrate derivative binding;GO:0032550//purine ribonucleoside binding;GO:0097159//organic cyclic compound binding;GO:0001882//nucleoside binding;GO:0032549//ribonucleoside binding;GO:0005488//binding;GO:0001883//purine nucleoside binding;GO:1901363//heterocyclic compound binding;GO:0036094//small molecule binding	GO:0044464//cell part;GO:0044424//intracellular part;GO:0005622//intracellular;GO:0005623//cell
Unigene0000327	--	1067	345	0.3212	XP_015866528.1	120	1.00E-27	PREDICTED: beta-ureidopropionase-like [Ziziphus jujuba]	--	--	--	--	--	--	--	--	--	K01431//UPB1; beta-ureidopropionase [EC:3.5.1.6]	4.30E-25	119.4	zju:107404092	ko01100//Metabolic pathways//Global and overview maps//Metabolism;ko00240//Pyrimidine metabolism//Nucleotide metabolism//Metabolism;ko00410//beta-Alanine metabolism//Metabolism of other amino acids//Metabolism;ko00770//Pantothenate and CoA biosynthesis//Metabolism of cofactors and vitamins//Metabolism	GO:0008152//metabolic process;GO:0007165//signal transduction;GO:0044699//single-organism process;GO:0050794//regulation of cellular process;GO:0044763//single-organism cellular process;GO:0044700//single organism signaling;GO:0065007//biological regulation;GO:0051716//cellular response to stimulus;GO:0044710//single-organism metabolic process;GO:0007154//cell communication;GO:0009987//cellular p…	GO:0043169//cation binding;GO:0043167//ion binding;GO:0005488//binding	-
Unigene0000328	--	802	759	0.94	XP_015866528.1	79	3.00E-14	PREDICTED: beta-ureidopropionase-like [Ziziphus jujuba]	--	--	--	--	--	--	--	--	--	K01431//UPB1; beta-ureidopropionase [EC:3.5.1.6]	1.40E-12	77.4	zju:107404092	ko01100//Metabolic pathways//Global and overview maps//Metabolism;ko00240//Pyrimidine metabolism//Nucleotide metabolism//Metabolism;ko00410//beta-Alanine metabolism//Metabolism of other amino acids//Metabolism;ko00770//Pantothenate and CoA biosynthesis//Metabolism of cofactors and vitamins//Metabolism	GO:0023052//signaling;GO:0051716//cellular response to stimulus;GO:0044700//single organism signaling;GO:0050896//response to stimulus;GO:0009987//cellular process;GO:0044699//single-organism process;GO:0050794//regulation of cellular process;GO:0007165//signal transduction;GO:0007154//cell communication;GO:0065007//biological regulation;GO:0044763//single-organism cellular process;GO:0050789//re…	GO:0043167//ion binding;GO:0005488//binding;GO:0043169//cation binding	-
Unigene0000329	--	688	568	0.82	XP_015866528.1	73.6	8.00E-13	PREDICTED: beta-ureidopropionase-like [Ziziphus jujuba]	--	--	--	--	--	--	--	--	--	K01431//UPB1; beta-ureidopropionase [EC:3.5.1.6]	3.50E-12	75.9	zju:107404092	ko01100//Metabolic pathways//Global and overview maps//Metabolism;ko00240//Pyrimidine metabolism//Nucleotide metabolism//Metabolism;ko00410//beta-Alanine metabolism//Metabolism of other amino acids//Metabolism;ko00770//Pantothenate and CoA biosynthesis//Metabolism of cofactors and vitamins//Metabolism	GO:0051716//cellular response to stimulus;GO:0044700//single organism signaling;GO:0050789//regulation of biological process;GO:0023052//signaling;GO:0050794//regulation of cellular process;GO:0007154//cell communication;GO:0009987//cellular process;GO:0044763//single-organism cellular process;GO:0050896//response to stimulus;GO:0007165//signal transduction;GO:0065007//biological regulation;GO:00…	GO:0005488//binding;GO:0043169//cation binding;GO:0043167//ion binding	-
Unigene0000330	--	1400	1646	1.1678	EOY24250.1	179	1.00E-47	Cysteine/Histidine-rich C1 domain family protein [Theobroma cacao]	--	--	--	--	--	--	--	--	--	--	--	--	--	--	GO:0007154//cell communication;GO:0008152//metabolic process;GO:0050794//regulation of cellular process;GO:0044699//single-organism process;GO:0051716//cellular response to stimulus;GO:0044710//single-organism metabolic process;GO:0065007//biological regulation;GO:0050789//regulation of biological process;GO:0050896//response to stimulus;GO:0023052//signaling;GO:0044763//single-organism cellular …	GO:0043169//cation binding;GO:0005488//binding;GO:0043167//ion binding	-
Unigene0000331	--	292	114	0.3878	--	--	--	--	--	--	--	--	--	--	--	--	--	--	--	--	--	--	-	-	-
Unigene0000332	pol	1254	233	0.1846	JAU97363.1	347	3.00E-151	Transposon Ty3-G Gag-Pol polyprotein, partial [Noccaea caerulescens]	sp|P31843|RRPO_OENBE	131.7	1.90E-29	RNA-directed DNA polymerase homolog OS=Oenothera berteroana PE=4 SV=1	At1g36590_2	298.1	2.30E-80	KOG0017	FOG: Transposon-encoded proteins with TYA, reverse transcriptase, integrase domains in various combinations	--	--	--	--	--	-	-	-
Unigene0000333	--	316	27	0.0849	--	--	--	--	--	--	--	--	--	--	--	--	--	--	--	--	--	--	-	-	-
Unigene0000334	PER45	1020	322	0.3136	XP_010094192.1	655	0	Peroxidase 45 [Morus notabilis]	sp|Q96522|PER45_ARATH	463.8	1.70E-129	Peroxidase 45 OS=Arabidopsis thaliana GN=PER45 PE=1 SV=1	--	--	--	--	--	K00430//E1.11.1.7; peroxidase [EC:1.11.1.7]	1.10E-139	500	pavi:110758325	ko01100//Metabolic pathways//Global and overview maps//Metabolism;ko01110//Biosynthesis of secondary metabolites//Global and overview maps//Metabolism;ko00940//Phenylpropanoid biosynthesis//Biosynthesis of other secondary metabolites//Metabolism	GO:0044710//single-organism metabolic process;GO:0044699//single-organism process;GO:0008152//metabolic process;GO:0006950//response to stress;GO:0050896//response to stimulus	GO:0003824//catalytic activity;GO:0043169//cation binding;GO:0097159//organic cyclic compound binding;GO:0005488//binding;GO:0046906//tetrapyrrole binding;GO:0043167//ion binding;GO:1901363//heterocyclic compound binding	-
Unigene0000335	GIP	701	151	0.214	KYP58075.1	196	6.00E-66	Retrovirus-related Pol polyprotein from transposon TNT 1-94, partial [Cajanus cajan]	sp|P10978|POLX_TOBAC	129.4	5.10E-29	Retrovirus-related Pol polyprotein from transposon TNT 1-94 OS=Nicotiana tabacum PE=2 SV=1	At4g03810	124	3.30E-28	KOG0017	FOG: Transposon-encoded proteins with TYA, reverse transcriptase, integrase domains in various combinations	K04079//HSP90A; molecular chaperone HtpG	3.60E-36	155.6	cann:107855710	ko04626//Plant-pathogen interaction//Environmental adaptation//Organismal Systems;ko04141//Protein processing in endoplasmic reticulum//Folding, sorting and degradation//Genetic Information Processing	-	-	-
Unigene0000336	--	509	164	0.32	XP_010090063.1	74.3	1.00E-13	DNA repair protein recA-3-like protein [Morus notabilis]	--	--	--	--	--	--	--	--	--	--	--	--	--	--	GO:0006259//DNA metabolic process;GO:0033554//cellular response to stress;GO:1901360//organic cyclic compound metabolic process;GO:0044238//primary metabolic process;GO:0050896//response to stimulus;GO:0006139//nucleobase-containing compound metabolic process;GO:0090304//nucleic acid metabolic process;GO:0043170//macromolecule metabolic process;GO:0006996//organelle organization;GO:0006950//respo…	GO:0001882//nucleoside binding;GO:0016818//hydrolase activity, acting on acid anhydrides, in phosphorus-containing anhydrides;GO:0003677//DNA binding;GO:0005488//binding;GO:0017111//nucleoside-triphosphatase activity;GO:0043566//structure-specific DNA binding;GO:0042623//ATPase activity, coupled;GO:0003676//nucleic acid binding;GO:0003824//catalytic activity;GO:0016817//hydrolase activity, acting…	GO:0043231//intracellular membrane-bounded organelle;GO:0043227//membrane-bounded organelle;GO:0005622//intracellular;GO:0043226//organelle;GO:0044424//intracellular part;GO:0043229//intracellular organelle;GO:0044464//cell part;GO:0005623//cell
Unigene0000337	--	301	42	0.1386	XP_010086696.1	100	2.00E-28	Electron transfer flavoprotein-ubiquinone oxidoreductase [Morus notabilis]	--	--	--	--	--	--	--	--	--	--	--	--	--	--	GO:0044699//single-organism process;GO:0008152//metabolic process;GO:0044710//single-organism metabolic process	-	-
Unigene0000338	HSP26-A	1018	13343	13.0186	XP_010093877.1	448	9.00E-159	Glutathione transferase GST 23 [Morus notabilis]	sp|Q9FQA3|GST23_MAIZE	219.2	7.20E-56	Glutathione transferase GST 23 OS=Zea mays PE=2 SV=1	At2g29460	204.9	2.10E-52	KOG0406	Glutathione S-transferase	K00799//GST; glutathione S-transferase [EC:2.5.1.18]	1.30E-90	337	zju:107422605	ko00480//Glutathione metabolism//Metabolism of other amino acids//Metabolism	-	GO:0003824//catalytic activity	-
Unigene0000339	BDH1	1303	699	0.5328	EWM28695.1	134	5.00E-33	retinol retinaldehyde reductase [Nannochloropsis gaditana]	sp|Q02338|BDH_HUMAN	225.7	9.80E-58	D-beta-hydroxybutyrate dehydrogenase, mitochondrial OS=Homo sapiens GN=BDH1 PE=1 SV=3	7303531	298.9	1.40E-80	KOG1610	Corticosteroid 11-beta-dehydrogenase and related short chain-type dehydrogenases	K11165//DHRS7; dehydrogenase/reductase SDR family member 7 [EC:1.1.-.-]	3.80E-15	86.7	fve:101298034	--	-	-	-
Unigene0000340	Os03g0733400	2710	20314	7.4454	XP_017699751.1	637	0	PREDICTED: zinc finger BED domain-containing protein RICESLEEPER 2-like isoform X2 [Phoenix dactylifera]	sp|Q6AVI0|RSLE2_ORYSJ	386	1.20E-105	Zinc finger BED domain-containing protein RICESLEEPER 2 OS=Oryza sativa subsp. japonica GN=Os03g0733400 PE=2 SV=1	At1g42110	444.9	3.30E-124	KOG1121	Tam3-transposase (Ac family)	--	--	--	--	--	-	-	-
Unigene0000341	TFB1-1	2447	28864	11.7161	XP_015881811.1	955	0	PREDICTED: probable RNA polymerase II transcription factor B subunit 1-1 [Ziziphus jujuba]	sp|Q3ECP0|TFB1A_ARATH	679.9	3.60E-194	Probable RNA polymerase II transcription factor B subunit 1-1 OS=Arabidopsis thaliana GN=TFB1-1 PE=2 SV=1	At1g55750	605.5	1.30E-172	KOG2074	RNA polymerase II transcription initiation/nucleotide excision repair factor TFIIH, subunit TFB1	K03141//TFIIH1; transcription initiation factor TFIIH subunit 1	4.90E-266	921	zju:107417688	ko03420//Nucleotide excision repair//Replication and repair//Genetic Information Processing;ko03022//Basal transcription factors//Transcription//Genetic Information Processing	GO:0044238//primary metabolic process;GO:0050896//response to stimulus;GO:0044249//cellular biosynthetic process;GO:0090304//nucleic acid metabolic process;GO:1901360//organic cyclic compound metabolic process;GO:0044237//cellular metabolic process;GO:0071704//organic substance metabolic process;GO:0006139//nucleobase-containing compound metabolic process;GO:0044699//single-organism process;GO:00…	-	-
Unigene0000342	--	484	156	0.3201	XP_010109085.1	126	5.00E-32	K(+) efflux antiporter 5 [Morus notabilis]	--	--	--	--	--	--	--	--	--	--	--	--	--	--	GO:0015672//monovalent inorganic cation transport;GO:0009987//cellular process;GO:0006818//hydrogen transport;GO:0015992//proton transport;GO:0006812//cation transport;GO:0044699//single-organism process;GO:0044763//single-organism cellular process;GO:0006811//ion transport;GO:0006810//transport;GO:0051179//localization;GO:0051234//establishment of localization;GO:1902578//single-organism localiz…	GO:0022892//substrate-specific transporter activity;GO:0015078//hydrogen ion transmembrane transporter activity;GO:0015077//monovalent inorganic cation transmembrane transporter activity;GO:0022891//substrate-specific transmembrane transporter activity;GO:0022857//transmembrane transporter activity;GO:0008324//cation transmembrane transporter activity;GO:0005215//transporter activity;GO:0022890//…	GO:0031224//intrinsic component of membrane;GO:0016020//membrane;GO:0044425//membrane part
Unigene0000343	--	319	790	2.4598	--	--	--	--	--	--	--	--	--	--	--	--	--	--	--	--	--	--	-	-	-
Unigene0000344	--	601	8016	13.2478	XP_015575366.1	160	1.00E-47	PREDICTED: probable ion channel CASTOR [Ricinus communis]	--	--	--	--	--	--	--	--	--	--	--	--	--	--	-	-	-
Unigene0000345	--	418	109	0.259	--	--	--	--	--	--	--	--	--	--	--	--	--	--	--	--	--	--	-	-	-
Unigene0000346	Desi1	1796	760	0.4203	XP_002266333.1	173	2.00E-47	PREDICTED: desumoylating isopeptidase 1 [Vitis vinifera]	sp|Q9CQT7|DESI1_MOUSE	183.7	5.90E-45	Desumoylating isopeptidase 1 OS=Mus musculus GN=Desi1 PE=1 SV=1	Hs14779199	181.8	3.40E-45	KOG0324	Uncharacterized conserved protein	K22762//DESI1; desumoylating isopeptidase 1 [EC:3.4.-.-]	3.60E-40	170.2	vvi:100249956	--	-	-	-
Unigene0000347	--	280	372	1.3196	XP_003590011.1	76.6	1.00E-16	DUF761 domain protein [Medicago truncatula]	--	--	--	--	--	--	--	--	--	--	--	--	--	--	-	-	-
Unigene0000348	DSCR3	2387	11957	4.9754	XP_017188381.1	325	1.00E-103	PREDICTED: Down syndrome critical region protein 3 homolog isoform X5 [Malus domestica]	sp|Q5RF33|DSCR3_PONAB	125.2	3.30E-27	Down syndrome critical region protein 3 homolog OS=Pongo abelii GN=DSCR3 PE=2 SV=1	At1g48550	285.8	2.20E-76	KOG2717	Uncharacterized conserved protein with similarity to embryogenesis protein H beta 58 and VPS26	--	--	--	--	--	-	-	-
Unigene0000349	--	514	248	0.4792	NP_565907.1	45.4	3.00E-08	hexose transporter [Arabidopsis thaliana]	--	--	--	--	--	--	--	--	--	--	--	--	--	--	-	-	-
Unigene0000350	--	427	648	1.5073	--	--	--	--	--	--	--	--	--	--	--	--	--	--	--	--	--	--	-	-	-
Unigene0000351	--	726	196	0.2682	KYP33667.1	211	1.00E-63	Retrovirus-related Pol polyprotein from transposon 17.6 [Cajanus cajan]	--	--	--	--	At1g37060	129.8	6.20E-30	KOG0017	FOG: Transposon-encoded proteins with TYA, reverse transcriptase, integrase domains in various combinations	--	--	--	--	--	-	-	-
Unigene0000352	Tf2-12	4553	7222	1.5755	AFK13856.1	755	0	Ty3/gypsy retrotransposon protein [Beta vulgaris subsp. vulgaris] [Beta vulgaris]	sp|P0CT41|TF212_SCHPO	244.2	9.30E-63	Transposon Tf2-12 polyprotein OS=Schizosaccharomyces pombe (strain 972 / ATCC 24843) GN=Tf2-12 PE=3 SV=1	At3g11970_2	457.2	1.10E-127	KOG0017	FOG: Transposon-encoded proteins with TYA, reverse transcriptase, integrase domains in various combinations	--	--	--	--	--	-	-	-
Unigene0000353	pol	1332	236	0.176	KYP75199.1	394	2.00E-141	Retrotransposable element Tf2 [Cajanus cajan]	sp|P10401|POLY_DROME	200.3	4.50E-50	Retrovirus-related Pol polyprotein from transposon gypsy OS=Drosophila melanogaster GN=pol PE=3 SV=1	At1g36590_2	350.5	4.10E-96	KOG0017	FOG: Transposon-encoded proteins with TYA, reverse transcriptase, integrase domains in various combinations	--	--	--	--	--	-	-	-
Unigene0000354	naat-B	281	62	0.2192	AQK70761.1	122	7.00E-34	Tyrosine aminotransferase [Zea mays]	sp|Q9ST03|NAATB_HORVU	109.4	2.20E-23	Nicotianamine aminotransferase B OS=Hordeum vulgare GN=naat-B PE=1 SV=2	At2g20610	53.9	1.70E-07	KOG0259	Tyrosine aminotransferase	K14271//NAAT; nicotianamine aminotransferase [EC:2.6.1.80]	1.10E-33	146	sbi:110433086	--	GO:0044281//small molecule metabolic process;GO:0006082//organic acid metabolic process;GO:0071704//organic substance metabolic process;GO:0044710//single-organism metabolic process;GO:0019752//carboxylic acid metabolic process;GO:0044237//cellular metabolic process;GO:0009987//cellular process;GO:0008152//metabolic process;GO:0044699//single-organism process;GO:0044763//single-organism cellular …	GO:0043168//anion binding;GO:0005488//binding;GO:0043167//ion binding;GO:0016769//transferase activity, transferring nitrogenous groups;GO:0003824//catalytic activity;GO:0016740//transferase activity	-
Unigene0000355	--	1592	1286	0.8023	--	--	--	--	--	--	--	--	--	--	--	--	--	--	--	--	--	--	-	-	-
Unigene0000356	--	6840	39238	5.6978	XP_010095527.1	252	3.00E-65	Receptor-like cytosolic serine/threonine-protein kinase RBK1 [Morus notabilis]	--	--	--	--	--	--	--	--	--	--	--	--	--	--	GO:0008152//metabolic process;GO:0009987//cellular process;GO:0044237//cellular metabolic process	GO:0016740//transferase activity;GO:0016301//kinase activity;GO:0003824//catalytic activity;GO:0016772//transferase activity, transferring phosphorus-containing groups	-
Unigene0000357	--	1366	2051	1.4913	KZV19807.1	493	4.00E-168	peroxidase 64 [Dorcoceras hygrometricum]	sp|P31843|RRPO_OENBE	132.1	1.60E-29	RNA-directed DNA polymerase homolog OS=Oenothera berteroana PE=4 SV=1	At1g36590_2	312	1.70E-84	KOG0017	FOG: Transposon-encoded proteins with TYA, reverse transcriptase, integrase domains in various combinations	--	--	--	--	--	-	-	-
Unigene0000358	--	383	204	0.529	--	--	--	--	--	--	--	--	--	--	--	--	--	--	--	--	--	--	-	-	-
Unigene0000359	EEF1A1	1572	2152	1.3597	JAT59868.1	801	0	Elongation factor 1-alpha 1 [Anthurium amnicola]	sp|P62629|EF1A1_CRIGR	929.1	2.20E-269	Elongation factor 1-alpha 1 OS=Cricetulus griseus GN=EEF1A1 PE=2 SV=1	Hs4503471	927.9	7.40E-270	KOG0052	Translation elongation factor EF-1 alpha/Tu	K03231//EEF1A; elongation factor 1-alpha	4.80E-206	721.1	csl:COCSUDRAFT_27513	ko03013//RNA transport//Translation//Genetic Information Processing	-	-	-
Unigene0000360	--	873	1031	1.173	XP_010092481.1	54.7	4.00E-06	Succinate-semialdehyde dehydrogenase [Morus notabilis]	--	--	--	--	--	--	--	--	--	--	--	--	--	--	-	-	-
Unigene0000361	--	359	88	0.2435	--	--	--	--	--	--	--	--	--	--	--	--	--	--	--	--	--	--	-	-	-
Unigene0000362	l(3)mbn	662	174	0.2611	--	--	--	--	sp|P52302|MBN_DROME	85.1	1.10E-15	Protein lethal(3)malignant blood neoplasm 1 OS=Drosophila melanogaster GN=l(3)mbn PE=2 SV=2	--	--	--	--	--	--	--	--	--	--	-	-	-
Unigene0000363	--	273	26	0.0946	--	--	--	--	--	--	--	--	--	--	--	--	--	--	--	--	--	--	-	-	-
Unigene0000364	TAR1-A	754	445	0.5862	XP_005855606.1	134	2.00E-37	transcript antisense to ribosomal rna protein [Nannochloropsis gaditana CCMP526]	sp|Q6CQE5|TAR1_KLULA	107.8	1.70E-22	Protein TAR1 OS=Kluyveromyces lactis (strain ATCC 8585 / CBS 2359 / DSM 70799 / NBRC 1267 / NRRL Y-1140 / WM37) GN=TAR1-A PE=4 SV=2	--	--	--	--	--	--	--	--	--	--	-	-	-
Unigene0000365	--	574	132	0.2284	KZV35589.1	152	1.00E-42	TMV resistance protein N [Dorcoceras hygrometricum]	--	--	--	--	--	--	--	--	--	K03515//REV1; DNA repair protein REV1 [EC:2.7.7.-]	5.70E-32	141.4	ghi:107894697	--	-	-	-
Unigene0000366	--	488	138	0.2809	--	--	--	--	--	--	--	--	--	--	--	--	--	--	--	--	--	--	-	-	-
Unigene0000367	--	557	439	0.7828	--	--	--	--	--	--	--	--	--	--	--	--	--	--	--	--	--	--	-	-	-
Unigene0000368	--	319	245	0.7628	--	--	--	--	--	--	--	--	--	--	--	--	--	--	--	--	--	--	-	-	-
Unigene0000369	--	1547	118614	76.1562	XP_010091719.1	733	0	hypothetical protein L484_000751 [Morus notabilis]	--	--	--	--	--	--	--	--	--	--	--	--	--	--	-	-	-
Unigene0000370	UXS1	471	5120	10.7971	XP_010097372.1	139	6.00E-38	UDP-glucuronic acid decarboxylase 1 [Morus notabilis]	sp|Q8VZC0|UXS1_ARATH	76.6	2.70E-13	UDP-glucuronic acid decarboxylase 1 OS=Arabidopsis thaliana GN=UXS1 PE=1 SV=1	At3g53520	76.6	4.10E-14	KOG1429	dTDP-glucose 4-6-dehydratase/UDP-glucuronic acid decarboxylase	K08678//UXS1; UDP-glucuronate decarboxylase [EC:4.1.1.35]	2.10E-16	89.4	pxb:103933672	ko01100//Metabolic pathways//Global and overview maps//Metabolism;ko00520//Amino sugar and nucleotide sugar metabolism//Carbohydrate metabolism//Metabolism	-	GO:0005488//binding;GO:0048037//cofactor binding	-
Unigene0000371	--	780	282	0.3591	XP_016647342.1	102	6.00E-65	PREDICTED: uncharacterized mitochondrial protein AtMg00810-like [Prunus mume]	--	--	--	--	At2g23330	97.4	3.70E-20	KOG0017	FOG: Transposon-encoded proteins with TYA, reverse transcriptase, integrase domains in various combinations	--	--	--	--	--	-	-	-
Unigene0000372	rnhA	1911	802	0.4168	GAV91531.1	503	1.00E-177	rve domain-containing protein/RVT_3 domain-containing protein [Cephalotus follicularis]	sp|Q9HSF6|RNH_HALSA	71.2	4.50E-11	Ribonuclease HI OS=Halobacterium salinarum (strain ATCC 700922 / JCM 11081 / NRC-1) GN=rnhA PE=1 SV=1	At1g20390	405.6	1.50E-112	KOG0017	FOG: Transposon-encoded proteins with TYA, reverse transcriptase, integrase domains in various combinations	--	--	--	--	--	-	-	-
Unigene0000373	RL3	665	4597	6.8661	XP_008241690.1	141	3.00E-41	PREDICTED: protein RADIALIS-like 4 [Prunus mume]	sp|Q6NNN0|RADL3_ARATH	112.1	8.10E-24	Protein RADIALIS-like 3 OS=Arabidopsis thaliana GN=RL3 PE=2 SV=1	At4g39250	112.1	1.20E-24	KOG0724	Zuotin and related molecular chaperones (DnaJ superfamily), contains DNA-binding domains	--	--	--	--	--	-	GO:0005488//binding	GO:0005622//intracellular;GO:0044424//intracellular part;GO:0043231//intracellular membrane-bounded organelle;GO:0043227//membrane-bounded organelle;GO:0043226//organelle;GO:0043229//intracellular organelle;GO:0044464//cell part;GO:0005623//cell
Unigene0000374	--	334	113	0.336	XP_010103801.1	185	6.00E-58	hypothetical protein L484_008653 [Morus notabilis]	--	--	--	--	--	--	--	--	--	--	--	--	--	--	-	-	-
Unigene0000375	AtMg00810	4711	9006	1.8988	XP_010113352.1	1135	0	Retrovirus-related Pol polyprotein from transposon TNT 1-94 [Morus notabilis]	sp|P10978|POLX_TOBAC	391.3	4.90E-107	Retrovirus-related Pol polyprotein from transposon TNT 1-94 OS=Nicotiana tabacum PE=2 SV=1	At2g20460	508.1	5.40E-143	KOG0017	FOG: Transposon-encoded proteins with TYA, reverse transcriptase, integrase domains in various combinations	K03515//REV1; DNA repair protein REV1 [EC:2.7.7.-]	8.60E-219	765	ghi:107894697	--	-	GO:0016772//transferase activity, transferring phosphorus-containing groups;GO:0016740//transferase activity;GO:0003824//catalytic activity	-
Unigene0000376	--	239	15	0.0623	OMO85573.1	66.2	3.00E-20	Integrase, catalytic core [Corchorus capsularis]	--	--	--	--	At1g56675	50.1	2.00E-06	KOG0017	FOG: Transposon-encoded proteins with TYA, reverse transcriptase, integrase domains in various combinations	K18195//RGL4; rhamnogalacturonan endolyase [EC:4.2.2.23]	1.10E-10	69.3	ghi:107950013	--	-	-	-
Unigene0000377	--	620	76	0.1218	KYP63246.1	215	9.00E-68	Retrovirus-related Pol polyprotein from transposon TNT 1-94 [Cajanus cajan]	--	--	--	--	At2g24660	127.5	2.60E-29	KOG0017	FOG: Transposon-encoded proteins with TYA, reverse transcriptase, integrase domains in various combinations	K21594//GUF1; translation factor GUF1, mitochondrial [EC:3.6.5.-]	1.10E-41	173.7	ghi:107941133	--	-	-	-
Unigene0000378	GIP	381	62	0.1616	KYP73997.1	212	2.00E-68	Copia protein [Cajanus cajan]	sp|P04146|COPIA_DROME	70.9	1.20E-11	Copia protein OS=Drosophila melanogaster GN=GIP PE=1 SV=3	At1g47650_1	119.8	3.40E-27	KOG0017	FOG: Transposon-encoded proteins with TYA, reverse transcriptase, integrase domains in various combinations	K18195//RGL4; rhamnogalacturonan endolyase [EC:4.2.2.23]	1.40E-50	202.6	ghi:107950013	--	-	-	-
Unigene0000379	--	1335	1434	1.0669	KYP41834.1	273	1.00E-87	Copia protein [Cajanus cajan]	--	--	--	--	At1g34904	153.3	9.70E-37	KOG0017	FOG: Transposon-encoded proteins with TYA, reverse transcriptase, integrase domains in various combinations	--	--	--	--	--	-	-	-
Unigene0000380	AtMg00820	1093	1041	0.946	KYP41064.1	582	0	Retrovirus-related Pol polyprotein from transposon TNT 1-94 [Cajanus cajan]	sp|P10978|POLX_TOBAC	246.1	5.90E-64	Retrovirus-related Pol polyprotein from transposon TNT 1-94 OS=Nicotiana tabacum PE=2 SV=1	At2g16000	341.7	1.60E-93	KOG0017	FOG: Transposon-encoded proteins with TYA, reverse transcriptase, integrase domains in various combinations	--	--	--	--	--	-	-	-
Unigene0000381	--	304	20	0.0653	KYP51612.1	123	1.00E-32	Retrovirus-related Pol polyprotein from transposon TNT 1-94 [Cajanus cajan]	--	--	--	--	At4g07810	72	6.40E-13	KOG0017	FOG: Transposon-encoded proteins with TYA, reverse transcriptase, integrase domains in various combinations	--	--	--	--	--	-	-	-
Unigene0000382	--	747	485	0.6449	GAV59099.1	249	4.00E-82	UBN2_3 domain-containing protein, partial [Cephalotus follicularis]	--	--	--	--	--	--	--	--	--	--	--	--	--	--	-	-	-
Unigene0000383	--	1778	988	0.5519	KYP54945.1	357	1.00E-113	Retrovirus-related Pol polyprotein from transposon TNT 1-94 [Cajanus cajan]	--	--	--	--	At1g70010	182.2	2.60E-45	KOG0017	FOG: Transposon-encoded proteins with TYA, reverse transcriptase, integrase domains in various combinations	K21594//GUF1; translation factor GUF1, mitochondrial [EC:3.6.5.-]	7.10E-73	278.9	ghi:107941133	--	-	-	-
Unigene0000384	GIP	2633	5143	1.9401	KYP41064.1	1132	0	Retrovirus-related Pol polyprotein from transposon TNT 1-94 [Cajanus cajan]	sp|P04146|COPIA_DROME	356.3	9.70E-97	Copia protein OS=Drosophila melanogaster GN=GIP PE=1 SV=3	At1g70010	549.3	1.20E-155	KOG0017	FOG: Transposon-encoded proteins with TYA, reverse transcriptase, integrase domains in various combinations	--	--	--	--	--	-	-	-
Unigene0000385	--	1697	1121	0.6561	KYP55559.1	139	3.00E-36	Retrovirus-related Pol polyprotein from transposon TNT 1-94 [Cajanus cajan]	--	--	--	--	At2g07010	103.2	1.50E-21	KOG0017	FOG: Transposon-encoded proteins with TYA, reverse transcriptase, integrase domains in various combinations	K03515//REV1; DNA repair protein REV1 [EC:2.7.7.-]	3.10E-25	120.6	ghi:107894697	--	-	-	-
Unigene0000386	--	609	208	0.3392	XP_010112250.1	96.3	6.00E-21	Aldehyde dehydrogenase family 6 member B2 [Morus notabilis]	--	--	--	--	--	--	--	--	--	K12447//USP; UDP-sugar pyrophosphorylase [EC:2.7.7.64]	2.50E-17	92.8	dzi:111312249	ko01100//Metabolic pathways//Global and overview maps//Metabolism;ko00520//Amino sugar and nucleotide sugar metabolism//Carbohydrate metabolism//Metabolism;ko00040//Pentose and glucuronate interconversions//Carbohydrate metabolism//Metabolism;ko00052//Galactose metabolism//Carbohydrate metabolism//Metabolism;ko00053//Ascorbate and aldarate metabolism//Carbohydrate metabolism//Metabolism	GO:0008152//metabolic process	-	-
Unigene0000387	--	546	127	0.231	KYP41064.1	56.2	2.00E-11	Retrovirus-related Pol polyprotein from transposon TNT 1-94 [Cajanus cajan]	--	--	--	--	--	--	--	--	--	--	--	--	--	--	-	-	-
Unigene0000388	--	318	156	0.4873	--	--	--	--	--	--	--	--	--	--	--	--	--	--	--	--	--	--	-	-	-
Unigene0000389	CYP71D10	1554	937	0.5989	XP_015900113.1	351	0	PREDICTED: cytochrome P450 71D9-like [Ziziphus jujuba]	sp|O48923|C71DA_SOYBN	299.3	8.30E-80	Cytochrome P450 71D10 OS=Glycine max GN=CYP71D10 PE=2 SV=1	At3g26330	229.2	1.60E-59	KOG0156	Cytochrome P450 CYP2 subfamily	--	--	--	--	--	-	GO:0046872//metal ion binding;GO:0016491//oxidoreductase activity;GO:0043167//ion binding;GO:0043169//cation binding;GO:0003824//catalytic activity;GO:0005488//binding	-
Unigene0000390	--	749	8775	11.6366	KHG22125.1	75.9	4.00E-15	spindle pole body component protein [Gossypium arboreum]	--	--	--	--	--	--	--	--	--	--	--	--	--	--	-	-	-
Unigene0000391	--	1177	254	0.2143	CAB81144.1	300	1.00E-92	AT4g08070 [Arabidopsis thaliana]	--	--	--	--	--	--	--	--	--	--	--	--	--	--	-	-	-
Unigene0000392	Os04g0590900	629	181	0.2858	XP_010095015.1	340	8.00E-119	RING-H2 finger protein ATL52 [Morus notabilis]	sp|Q7XLY8|ATL41_ORYSJ	80.9	1.90E-14	E3 ubiquitin-protein ligase Os04g0590900 OS=Oryza sativa subsp. japonica GN=Os04g0590900 PE=2 SV=2	At1g35330	79	1.10E-14	KOG0800	FOG: Predicted E3 ubiquitin ligase	--	--	--	--	--	-	GO:0043169//cation binding;GO:0005488//binding;GO:0043167//ion binding	-
Unigene0000393	PCMP-H37	1356	3805	2.7871	XP_015886681.1	647	0	PREDICTED: pentatricopeptide repeat-containing protein At5g66520-like isoform X2 [Ziziphus jujuba]	sp|Q9ZVF4|PP140_ARATH	280.4	3.50E-74	Pentatricopeptide repeat-containing protein At2g01510, mitochondrial OS=Arabidopsis thaliana GN=PCMP-H37 PE=3 SV=1	At2g01510	280.4	5.30E-75	KOG4197	FOG: PPR repeat	--	--	--	--	--	-	-	-
Unigene0000394	--	276	475	1.7094	--	--	--	--	--	--	--	--	--	--	--	--	--	--	--	--	--	--	-	-	-
Unigene0000395	pol	3032	1892	0.6198	AFK13856.1	819	0	Ty3/gypsy retrotransposon protein [Beta vulgaris subsp. vulgaris] [Beta vulgaris]	sp|Q8I7P9|POL5_DROME	298.1	3.60E-79	Retrovirus-related Pol polyprotein from transposon opus OS=Drosophila melanogaster GN=pol PE=3 SV=1	At1g36590_2	437.6	5.80E-122	KOG0017	FOG: Transposon-encoded proteins with TYA, reverse transcriptase, integrase domains in various combinations	--	--	--	--	--	-	-	-
Unigene0000396	CYP71D11	1630	2709	1.6507	XP_008246006.1	682	0	PREDICTED: cytochrome P450 71D11-like [Prunus mume]	sp|O22307|C71DB_LOTJA	571.2	1.20E-161	Cytochrome P450 71D11 (Fragment) OS=Lotus japonicus GN=CYP71D11 PE=2 SV=1	At3g26300	402.9	8.50E-112	KOG0156	Cytochrome P450 CYP2 subfamily	--	--	--	--	--	-	-	-
Unigene0000397	--	298	70	0.2333	--	--	--	--	--	--	--	--	--	--	--	--	--	--	--	--	--	--	-	-	-
Unigene0000398	--	2074	2231	1.0684	XP_010102060.1	86.7	3.00E-15	NEDD8 ultimate buster 1 [Morus notabilis]	--	--	--	--	--	--	--	--	--	--	--	--	--	--	-	-	-
Unigene0000399	--	329	45	0.1359	KYP33690.1	184	6.00E-57	Retrovirus-related Pol polyprotein from transposon 297 family [Cajanus cajan]	--	--	--	--	At1g36590_2	158.3	7.30E-39	KOG0017	FOG: Transposon-encoded proteins with TYA, reverse transcriptase, integrase domains in various combinations	--	--	--	--	--	-	-	-
Unigene0000400	DTX1	1789	6208	3.4467	XP_010106306.1	999	0	Protein TRANSPARENT TESTA 12 [Morus notabilis]	sp|Q9SIA5|DTX1_ARATH	238.8	1.50E-61	MATE efflux family protein DTX1 OS=Arabidopsis thaliana GN=DTX1 PE=2 SV=1	At5g65380	711.8	9.40E-205	KOG1347	Uncharacterized membrane protein, predicted efflux pump	K03327//TC.MATE; multidrug resistance protein, MATE family	2.10E-234	815.5	tcc:18611492	--	GO:0044763//single-organism cellular process;GO:0009987//cellular process;GO:0044699//single-organism process	GO:0022857//transmembrane transporter activity;GO:0022804//active transmembrane transporter activity;GO:0015291//secondary active transmembrane transporter activity;GO:0005215//transporter activity	GO:0016020//membrane;GO:0031224//intrinsic component of membrane;GO:0044425//membrane part
Unigene0000401	--	650	371	0.5669	CAN73002.1	57.8	2.00E-07	hypothetical protein VITISV_044056 [Vitis vinifera]	--	--	--	--	--	--	--	--	--	--	--	--	--	--	-	-	-
Unigene0000402	--	2059	2891	1.3946	XP_010113352.1	104	2.00E-48	Retrovirus-related Pol polyprotein from transposon TNT 1-94 [Morus notabilis]	--	--	--	--	--	--	--	--	--	--	--	--	--	--	-	-	-
Unigene0000403	--	397	110	0.2752	--	--	--	--	--	--	--	--	--	--	--	--	--	--	--	--	--	--	-	-	-
Unigene0000404	--	732	190	0.2578	--	--	--	--	--	--	--	--	--	--	--	--	--	--	--	--	--	--	-	-	-
Unigene0000405	--	463	442	0.9482	KZV56239.1	70.1	5.00E-14	ATP synthase subunit alpha, partial [Dorcoceras hygrometricum]	--	--	--	--	--	--	--	--	--	--	--	--	--	--	-	-	-
Unigene0000406	APL	2011	46204	22.8206	XP_010107775.1	336	2.00E-108	Myb family transcription factor APL [Morus notabilis]	sp|Q9SAK5|APL_ARATH	145.6	2.00E-33	Myb family transcription factor APL OS=Arabidopsis thaliana GN=APL PE=2 SV=2	--	--	--	--	--	--	--	--	--	--	-	GO:0005488//binding	-
Unigene0000407	--	651	126	0.1922	--	--	--	--	--	--	--	--	--	--	--	--	--	--	--	--	--	--	-	-	-
Unigene0000408	--	697	716	1.0203	XP_010110775.1	63.9	1.00E-11	hypothetical protein L484_022273 [Morus notabilis]	--	--	--	--	--	--	--	--	--	--	--	--	--	--	-	-	-
Unigene0000409	UBC32	1994	14136	7.0414	XP_010103001.1	75.1	5.00E-14	Ubiquitin-conjugating enzyme E2 32 [Morus notabilis]	sp|Q9LSP7|UBC32_ARATH	60.8	6.40E-08	Ubiquitin-conjugating enzyme E2 32 OS=Arabidopsis thaliana GN=UBC32 PE=2 SV=1	At3g17000	60.8	9.70E-09	KOG0428	Non-canonical ubiquitin conjugating enzyme 1	K10578//UBE2J1; ubiquitin-conjugating enzyme E2 J1 [EC:2.3.2.23]	2.10E-09	68.2	cpap:110821242	ko04141//Protein processing in endoplasmic reticulum//Folding, sorting and degradation//Genetic Information Processing;ko04120//Ubiquitin mediated proteolysis//Folding, sorting and degradation//Genetic Information Processing	GO:0070647//protein modification by small protein conjugation or removal;GO:0043436//oxoacid metabolic process;GO:0006725//cellular aromatic compound metabolic process;GO:0031326//regulation of cellular biosynthetic process;GO:0044281//small molecule metabolic process;GO:0008610//lipid biosynthetic process;GO:0009991//response to extracellular stimulus;GO:1901576//organic substance biosynthetic p…	GO:0036094//small molecule binding;GO:0016740//transferase activity;GO:0001882//nucleoside binding;GO:0097159//organic cyclic compound binding;GO:0019787//ubiquitin-like protein transferase activity;GO:0097367//carbohydrate derivative binding;GO:0003824//catalytic activity;GO:1901363//heterocyclic compound binding;GO:0016879//ligase activity, forming carbon-nitrogen bonds;GO:0001883//purine nucle…	GO:0044464//cell part;GO:0044444//cytoplasmic part;GO:0005622//intracellular;GO:0044424//intracellular part;GO:0044425//membrane part;GO:0016020//membrane;GO:0005623//cell;GO:0043229//intracellular organelle;GO:0043226//organelle;GO:0031224//intrinsic component of membrane;GO:0005737//cytoplasm;GO:0043231//intracellular membrane-bounded organelle;GO:0043227//membrane-bounded organelle
Unigene0000410	--	206	364	1.7551	--	--	--	--	--	--	--	--	--	--	--	--	--	--	--	--	--	--	-	-	-
Unigene0000411	--	306	39	0.1266	--	--	--	--	--	--	--	--	--	--	--	--	--	--	--	--	--	--	-	-	-
Unigene0000412	--	374	141	0.3745	--	--	--	--	--	--	--	--	--	--	--	--	--	--	--	--	--	--	-	-	-
Unigene0000413	Cyp4c3	1125	379	0.3346	JAT46574.1	251	5.00E-76	Cytochrome P450 4g15 [Anthurium amnicola]	sp|Q9VA27|CP4C3_DROME	288.9	8.20E-77	Cytochrome P450 4c3 OS=Drosophila melanogaster GN=Cyp4c3 PE=2 SV=1	7301993	288.9	1.20E-77	KOG0157	Cytochrome P450 CYP4/CYP19/CYP26 subfamilies	K20771//CYP711A1; carlactone C-19 oxidase [EC:1.14.-.-]	5.00E-32	142.5	cre:CHLREDRAFT_196689	--	-	-	-
Unigene0000414	UBQ10	427	352316	819.529	JAU19772.1	282	4.00E-97	Polyubiquitin 11, partial [Noccaea caerulescens]	sp|Q8H159|UBQ10_ARATH	273.1	1.80E-72	Polyubiquitin 10 OS=Arabidopsis thaliana GN=UBQ10 PE=1 SV=2	At4g02890	273.1	2.70E-73	KOG0001	Ubiquitin and ubiquitin-like proteins	--	--	--	--	--	-	-	-
Unigene0000415	--	370	166	0.4456	--	--	--	--	--	--	--	--	--	--	--	--	--	--	--	--	--	--	-	-	-
Unigene0000416	--	433	285	0.6538	--	--	--	--	--	--	--	--	--	--	--	--	--	--	--	--	--	--	-	-	-
Unigene0000417	--	239	2	0.0083	JAT45601.1	50.8	9.00E-07	Venom carboxylesterase-6 [Anthurium amnicola]	--	--	--	--	--	--	--	--	--	--	--	--	--	--	-	-	-
Unigene0000418	GIP	4897	4026	0.8166	KYP41064.1	439	0	Retrovirus-related Pol polyprotein from transposon TNT 1-94 [Cajanus cajan]	sp|P10978|POLX_TOBAC	154.5	1.00E-35	Retrovirus-related Pol polyprotein from transposon TNT 1-94 OS=Nicotiana tabacum PE=2 SV=1	At4g14460	310.1	2.30E-83	KOG0017	FOG: Transposon-encoded proteins with TYA, reverse transcriptase, integrase domains in various combinations	K18195//RGL4; rhamnogalacturonan endolyase [EC:4.2.2.23]	1.50E-101	375.6	ghi:107950013	--	-	-	-
Unigene0000419	--	246	70	0.2826	--	--	--	--	--	--	--	--	--	--	--	--	--	--	--	--	--	--	-	-	-
Unigene0000420	--	231	0	0	KMS65245.1	39.7	1.00E-06	hypothetical protein BVRB_037930, partial [Beta vulgaris subsp. vulgaris] [Beta vulgaris]	--	--	--	--	--	--	--	--	--	--	--	--	--	--	-	-	-
Unigene0000421	--	614	458	0.7409	YP_001152215.1	53.9	5.00E-08	ORF44l [Pinus koraiensis]	--	--	--	--	--	--	--	--	--	--	--	--	--	--	-	-	-
Unigene0000422	accD	1677	1951	1.1555	YP_762270.1	1017	0	acetyl-CoA carboxylase carboxyltransferase beta subunit [Morus indica]	sp|Q09X08|ACCD_MORIN	944.9	4.10E-274	Acetyl-coenzyme A carboxylase carboxyl transferase subunit beta, chloroplastic OS=Morus indica GN=accD PE=3 SV=1	AtCh032	585.1	1.20E-166	KOG0540	3-Methylcrotonyl-CoA carboxylase, non-biotin containing subunit/Acetyl-CoA carboxylase carboxyl transferase, subunit beta	K01963//accD; acetyl-CoA carboxylase carboxyl transferase subunit beta [EC:6.4.1.2 2.1.3.15]	5.20E-219	764.2	tcc:9978125	ko01100//Metabolic pathways//Global and overview maps//Metabolism;ko01110//Biosynthesis of secondary metabolites//Global and overview maps//Metabolism;ko01200//Carbon metabolism//Global and overview maps//Metabolism;ko00620//Pyruvate metabolism//Carbohydrate metabolism//Metabolism;ko01212//Fatty acid metabolism//Global and overview maps//Metabolism;ko00061//Fatty acid biosynthesis//Lipid metaboli…	GO:0006725//cellular aromatic compound metabolic process;GO:0009165//nucleotide biosynthetic process;GO:0009108//coenzyme biosynthetic process;GO:0008152//metabolic process;GO:1901293//nucleoside phosphate biosynthetic process;GO:1901566//organonitrogen compound biosynthetic process;GO:0051188//cofactor biosynthetic process;GO:0009150//purine ribonucleotide metabolic process;GO:0006753//nucleosid…	GO:0097367//carbohydrate derivative binding;GO:0003824//catalytic activity;GO:0016874//ligase activity;GO:0036094//small molecule binding;GO:0046914//transition metal ion binding;GO:0001883//purine nucleoside binding;GO:0001882//nucleoside binding;GO:0043167//ion binding;GO:0032549//ribonucleoside binding;GO:0097159//organic cyclic compound binding;GO:0032550//purine ribonucleoside binding;GO:190…	GO:0044435//plastid part;GO:0005737//cytoplasm;GO:0044444//cytoplasmic part;GO:0043227//membrane-bounded organelle;GO:0043229//intracellular organelle;GO:0005622//intracellular;GO:0043226//organelle;GO:0044422//organelle part;GO:0009536//plastid;GO:0005623//cell;GO:0044464//cell part;GO:0044446//intracellular organelle part;GO:0044424//intracellular part;GO:0009532//plastid stroma;GO:0043231//int…
Unigene0000423	--	285	22	0.0767	--	--	--	--	--	--	--	--	--	--	--	--	--	--	--	--	--	--	-	-	-
Unigene0000424	--	262	0	0	--	--	--	--	--	--	--	--	--	--	--	--	--	--	--	--	--	--	-	-	-
Unigene0000425	--	617	13801	22.217	XP_010106625.1	75.1	4.00E-14	hypothetical protein L484_015224 [Morus notabilis]	--	--	--	--	--	--	--	--	--	--	--	--	--	--	GO:0043412//macromolecule modification;GO:0006796//phosphate-containing compound metabolic process;GO:0071704//organic substance metabolic process;GO:0044267//cellular protein metabolic process;GO:0009987//cellular process;GO:0043170//macromolecule metabolic process;GO:0044238//primary metabolic process;GO:0036211//protein modification process;GO:0006793//phosphorus metabolic process;GO:0044260//…	GO:0005488//binding;GO:0004672//protein kinase activity;GO:0097367//carbohydrate derivative binding;GO:0016773//phosphotransferase activity, alcohol group as acceptor;GO:0016772//transferase activity, transferring phosphorus-containing groups;GO:0032550//purine ribonucleoside binding;GO:0003824//catalytic activity;GO:0001882//nucleoside binding;GO:0016301//kinase activity;GO:0001883//purine nucle…	-
Unigene0000426	--	680	2684	3.9204	NP_567259.1	210	1.00E-67	pyrroline-5-carboxylate reductase [Arabidopsis thaliana]	--	--	--	--	--	--	--	--	--	--	--	--	--	--	-	-	-
Unigene0000427	--	344	57	0.1646	--	--	--	--	--	--	--	--	--	--	--	--	--	--	--	--	--	--	-	-	-
Unigene0000428	EDD1	3343	32819	9.751	XP_010104274.1	1585	0	Glycine--tRNA ligase 2 [Morus notabilis]	sp|Q8L785|SYGM2_ARATH	1170.2	0.00E+00	Glycine--tRNA ligase, chloroplastic/mitochondrial 2 OS=Arabidopsis thaliana GN=EDD1 PE=1 SV=1	--	--	--	--	--	K14164//glyQS; glycyl-tRNA synthetase [EC:6.1.1.14]	0	1307.7	zju:107421771	ko00970//Aminoacyl-tRNA biosynthesis//Translation//Genetic Information Processing	GO:0034641//cellular nitrogen compound metabolic process;GO:0032502//developmental process;GO:0044238//primary metabolic process;GO:0009657//plastid organization;GO:0009058//biosynthetic process;GO:0006807//nitrogen compound metabolic process;GO:0034660//ncRNA metabolic process;GO:0044763//single-organism cellular process;GO:0009059//macromolecule biosynthetic process;GO:0043038//amino acid activ…	GO:0097159//organic cyclic compound binding;GO:0016876//ligase activity, forming aminoacyl-tRNA and related compounds;GO:0001882//nucleoside binding;GO:1901363//heterocyclic compound binding;GO:0001883//purine nucleoside binding;GO:0032549//ribonucleoside binding;GO:0032550//purine ribonucleoside binding;GO:0016874//ligase activity;GO:0004812//aminoacyl-tRNA ligase activity;GO:0097367//carbohydra…	GO:0044464//cell part;GO:0043226//organelle;GO:0044446//intracellular organelle part;GO:0005622//intracellular;GO:0044444//cytoplasmic part;GO:0043229//intracellular organelle;GO:0043231//intracellular membrane-bounded organelle;GO:0044424//intracellular part;GO:0009532//plastid stroma;GO:0009536//plastid;GO:0044422//organelle part;GO:0005623//cell;GO:0005737//cytoplasm;GO:0043227//membrane-bound…
Unigene0000429	RBE	1021	235	0.2286	NP_001315937.1	241	8.00E-76	uncharacterized LOC103450262 [Malus domestica]	sp|Q9LHS9|RBE_ARATH	93.2	6.00E-18	Probable transcriptional regulator RABBIT EARS OS=Arabidopsis thaliana GN=RBE PE=2 SV=2	--	--	--	--	--	--	--	--	--	--	-	-	-
Unigene0000430	--	222	310	1.387	XP_010092120.1	106	2.00E-26	hypothetical protein L484_017808 [Morus notabilis]	--	--	--	--	--	--	--	--	--	--	--	--	--	--	-	-	-
Unigene0000431	--	486	843	1.7229	CDY04505.1	56.6	1.00E-07	BnaA07g13310D [Brassica napus]	--	--	--	--	--	--	--	--	--	--	--	--	--	--	-	-	-
Unigene0000432	--	277	88	0.3155	XP_010092120.1	147	4.00E-41	hypothetical protein L484_017808 [Morus notabilis]	--	--	--	--	--	--	--	--	--	--	--	--	--	--	-	-	-
Unigene0000433	--	540	708	1.3023	NP_198578.1	52.8	4.00E-06	Cysteine/Histidine-rich C1 domain family protein [Arabidopsis thaliana]	--	--	--	--	--	--	--	--	--	--	--	--	--	--	-	-	-
Unigene0000434	--	384	177	0.4578	--	--	--	--	--	--	--	--	--	--	--	--	--	--	--	--	--	--	-	-	-
Unigene0000435	N	5897	33946	5.7176	XP_010104209.1	3642	0	TMV resistance protein N [Morus notabilis]	sp|Q40392|TMVRN_NICGU	289.7	2.50E-76	TMV resistance protein N OS=Nicotiana glutinosa GN=N PE=1 SV=1	--	--	--	--	--	--	--	--	--	--	GO:0050789//regulation of biological process;GO:0065007//biological regulation;GO:0050794//regulation of cellular process	GO:0032550//purine ribonucleoside binding;GO:0097367//carbohydrate derivative binding;GO:1901363//heterocyclic compound binding;GO:0005488//binding;GO:0097159//organic cyclic compound binding;GO:0036094//small molecule binding;GO:0001883//purine nucleoside binding;GO:0001882//nucleoside binding;GO:0032549//ribonucleoside binding	-
Unigene0000436	--	324	74	0.2269	--	--	--	--	--	--	--	--	--	--	--	--	--	--	--	--	--	--	-	-	-
Unigene0000437	GPDH	3200	57213	17.7584	XP_015879041.1	748	0	PREDICTED: protein ABHD17B [Ziziphus jujuba]	sp|P52425|GPDA_CUPLA	479.6	9.30E-134	Glycerol-3-phosphate dehydrogenase [NAD(+)] OS=Cuphea lanceolata GN=GPDH PE=2 SV=1	At3g01690	506.9	8.20E-143	KOG1552	Predicted alpha/beta hydrolase	K01076//ABHD17; abhydrolase domain-containing protein 17 [EC:3.1.2.22]	9.20E-156	555.1	tcc:18600883	ko00062//Fatty acid elongation//Lipid metabolism//Metabolism	-	GO:0003824//catalytic activity	-
Unigene0000438	AAC3	478	214	0.4447	XP_010091485.1	60.8	3.00E-17	ADP,ATP carrier protein 3 [Morus notabilis]	sp|O49447|ADT3_ARATH	57.4	1.70E-07	ADP,ATP carrier protein 3, mitochondrial OS=Arabidopsis thaliana GN=AAC3 PE=2 SV=1	At4g28390	57.4	2.60E-08	KOG0749	Mitochondrial ADP/ATP carrier proteins	K05863//SLC25A4S; solute carrier family 25 (mitochondrial adenine nucleotide translocator), member 4/5/6/31	1.40E-07	60.1	pda:103707185	--	-	-	-
Unigene0000439	RLK1	2675	2285	0.8484	XP_010087366.1	1597	0	G-type lectin S-receptor-like serine/threonine-protein kinase RLK1 [Morus notabilis]	sp|Q39202|RLK1_ARATH	633.3	4.20E-180	G-type lectin S-receptor-like serine/threonine-protein kinase RLK1 OS=Arabidopsis thaliana GN=RLK1 PE=2 SV=2	At1g66980_2	239.2	2.70E-62	KOG1187	Serine/threonine protein kinase	--	--	--	--	--	GO:0006796//phosphate-containing compound metabolic process;GO:0044260//cellular macromolecule metabolic process;GO:0043412//macromolecule modification;GO:0009987//cellular process;GO:0036211//protein modification process;GO:0044238//primary metabolic process;GO:0006464//cellular protein modification process;GO:0071704//organic substance metabolic process;GO:0044237//cellular metabolic process;GO…	GO:0001882//nucleoside binding;GO:0016773//phosphotransferase activity, alcohol group as acceptor;GO:0032550//purine ribonucleoside binding;GO:0016301//kinase activity;GO:0004672//protein kinase activity;GO:0032549//ribonucleoside binding;GO:0003824//catalytic activity;GO:0016772//transferase activity, transferring phosphorus-containing groups;GO:1901363//heterocyclic compound binding;GO:0001883/…	-
Unigene0000440	CYP93A3	1573	3424	2.162	XP_010111423.1	1046	0	Cytochrome P450 93A1 [Morus notabilis]	sp|O81973|C93A3_SOYBN	526.9	2.50E-148	Cytochrome P450 93A3 OS=Glycine max GN=CYP93A3 PE=2 SV=1	At5g06900	492.3	1.00E-138	KOG0156	Cytochrome P450 CYP2 subfamily	--	--	--	--	--	GO:0044710//single-organism metabolic process;GO:0008152//metabolic process;GO:0044699//single-organism process	GO:0043167//ion binding;GO:1901363//heterocyclic compound binding;GO:0003824//catalytic activity;GO:0046914//transition metal ion binding;GO:0016491//oxidoreductase activity;GO:0097159//organic cyclic compound binding;GO:0046872//metal ion binding;GO:0005488//binding;GO:0046906//tetrapyrrole binding;GO:0043169//cation binding	-
Unigene0000441	--	3870	72260	18.5459	XP_015873476.1	1437	0	PREDICTED: syndetin-like [Ziziphus jujuba]	--	--	--	--	At2g27900	508.1	4.50E-143	KOG2939	Uncharacterized conserved protein	--	--	--	--	--	-	-	-
Unigene0000442	PNSL2	1438	31148	21.5145	XP_010108692.1	387	1.00E-132	Oxygen-evolving enhancer protein 3-1 [Morus notabilis]	sp|Q9XI73|PNSL2_ARATH	208.4	1.80E-52	Photosynthetic NDH subunit of lumenal location 2, chloroplastic OS=Arabidopsis thaliana GN=PNSL2 PE=1 SV=1	--	--	--	--	--	K08901//psbQ; photosystem II oxygen-evolving enhancer protein 3	2.30E-69	266.9	ghi:107918812	ko01100//Metabolic pathways//Global and overview maps//Metabolism;ko00195//Photosynthesis//Energy metabolism//Metabolism	GO:1901360//organic cyclic compound metabolic process;GO:0009987//cellular process;GO:0072524//pyridine-containing compound metabolic process;GO:0006793//phosphorus metabolic process;GO:0055114//oxidation-reduction process;GO:0055086//nucleobase-containing small molecule metabolic process;GO:0044281//small molecule metabolic process;GO:0006807//nitrogen compound metabolic process;GO:0046483//hete…	GO:0009055//electron carrier activity	GO:0044464//cell part;GO:0031977//thylakoid lumen;GO:0031984//organelle subcompartment;GO:0044434//chloroplast part;GO:0098796//membrane protein complex;GO:0031224//intrinsic component of membrane;GO:0034357//photosynthetic membrane;GO:0005623//cell;GO:0043231//intracellular membrane-bounded organelle;GO:0043227//membrane-bounded organelle;GO:0044444//cytoplasmic part;GO:0032991//macromolecular c…
Unigene0000443	--	332	685	2.0493	--	--	--	--	--	--	--	--	--	--	--	--	--	--	--	--	--	--	-	-	-
Unigene0000444	--	400	2	0.005	EOY17116.1	117	5.00E-51	Cysteine-rich RLK (RECEPTOR-like protein kinase) 8 [Theobroma cacao]	sp|P10978|POLX_TOBAC	68.6	6.20E-11	Retrovirus-related Pol polyprotein from transposon TNT 1-94 OS=Nicotiana tabacum PE=2 SV=1	At4g04410	90.1	3.00E-18	KOG0017	FOG: Transposon-encoded proteins with TYA, reverse transcriptase, integrase domains in various combinations	--	--	--	--	--	GO:0006793//phosphorus metabolic process;GO:0008152//metabolic process;GO:0006796//phosphate-containing compound metabolic process;GO:0044237//cellular metabolic process;GO:0009987//cellular process	GO:0016740//transferase activity;GO:0003824//catalytic activity;GO:0016772//transferase activity, transferring phosphorus-containing groups	-
Unigene0000445	AtMg00240	2035	8094	3.9506	EOY16636.1	692	0	Cysteine-rich RLK (RECEPTOR-like protein kinase) 8 [Theobroma cacao]	sp|P10978|POLX_TOBAC	338.2	2.10E-91	Retrovirus-related Pol polyprotein from transposon TNT 1-94 OS=Nicotiana tabacum PE=2 SV=1	At1g70010	441	3.50E-123	KOG0017	FOG: Transposon-encoded proteins with TYA, reverse transcriptase, integrase domains in various combinations	--	--	--	--	--	GO:0046483//heterocycle metabolic process;GO:0006793//phosphorus metabolic process;GO:0006139//nucleobase-containing compound metabolic process;GO:0006725//cellular aromatic compound metabolic process;GO:0006807//nitrogen compound metabolic process;GO:0006796//phosphate-containing compound metabolic process;GO:0009987//cellular process;GO:1901360//organic cyclic compound metabolic process;GO:0044…	GO:0016740//transferase activity;GO:0003824//catalytic activity;GO:0016772//transferase activity, transferring phosphorus-containing groups	-
Unigene0000446	--	1179	1406	1.1845	EOY17116.1	262	1.00E-104	Cysteine-rich RLK (RECEPTOR-like protein kinase) 8 [Theobroma cacao]	--	--	--	--	At2g07420	154.5	3.80E-37	KOG0017	FOG: Transposon-encoded proteins with TYA, reverse transcriptase, integrase domains in various combinations	--	--	--	--	--	-	-	-
Unigene0000447	--	1918	21742	11.2593	XP_015875155.1	175	3.00E-44	PREDICTED: kinesin-like protein KIFC3 [Ziziphus jujuba]	--	--	--	--	At5g27550	123.2	1.50E-27	KOG0239	Kinesin (KAR3 subfamily)	K10406//KIFC2_3; kinesin family member C2/C3	1.00E-40	172.2	zju:107411980	--	GO:0044763//single-organism cellular process;GO:0044699//single-organism process;GO:0009987//cellular process;GO:0007017//microtubule-based process	GO:0001882//nucleoside binding;GO:0005515//protein binding;GO:0003774//motor activity;GO:0032550//purine ribonucleoside binding;GO:0016817//hydrolase activity, acting on acid anhydrides;GO:0005488//binding;GO:0036094//small molecule binding;GO:0097159//organic cyclic compound binding;GO:0017111//nucleoside-triphosphatase activity;GO:0008092//cytoskeletal protein binding;GO:0016787//hydrolase acti…	GO:0044422//organelle part;GO:0044430//cytoskeletal part;GO:0005622//intracellular;GO:0043234//protein complex;GO:0044424//intracellular part;GO:0043229//intracellular organelle;GO:0005623//cell;GO:0032991//macromolecular complex;GO:0005856//cytoskeleton;GO:0044446//intracellular organelle part;GO:0043228//non-membrane-bounded organelle;GO:0015630//microtubule cytoskeleton;GO:0043226//organelle;G…
Unigene0000448	--	321	85	0.263	--	--	--	--	--	--	--	--	--	--	--	--	--	--	--	--	--	--	-	-	-
Unigene0000449	--	434	250	0.5722	--	--	--	--	--	--	--	--	--	--	--	--	--	--	--	--	--	--	-	-	-
Unigene0000450	BTG2	1054	691	0.6512	KOO22569.1	70.1	3.00E-11	protein tob1 [Chrysochromulina sp. CCMP291]	sp|P78543|BTG2_HUMAN	141.7	1.50E-32	Protein BTG2 OS=Homo sapiens GN=BTG2 PE=1 SV=1	Hs5802988	141.7	2.30E-33	KOG4006	Anti-proliferation factor BTG1/TOB	--	--	--	--	--	-	-	-
Unigene0000451	--	914	174	0.1891	XP_003081490.1	88.6	3.00E-17	Prolylcarboxypeptidase (angiotensinase C) (ISS) [Ostreococcus tauri]	--	--	--	--	--	--	--	--	--	K01285//PRCP; lysosomal Pro-X carboxypeptidase [EC:3.4.16.2]	2.20E-09	67	soe:110784728	--	-	-	-
Unigene0000452	--	336	0	0	--	--	--	--	--	--	--	--	--	--	--	--	--	--	--	--	--	--	-	-	-
Unigene0000453	--	610	370	0.6025	--	--	--	--	--	--	--	--	--	--	--	--	--	--	--	--	--	--	-	-	-
Unigene0000454	--	419	87	0.2062	--	--	--	--	--	--	--	--	--	--	--	--	--	--	--	--	--	--	-	-	-
Unigene0000455	--	289	149	0.5121	--	--	--	--	--	--	--	--	--	--	--	--	--	--	--	--	--	--	-	-	-
Unigene0000456	VG2	3108	3372	1.0776	--	--	--	--	sp|Q9U8M0|VIT1_PERAM	392.1	1.90E-107	Vitellogenin-1 OS=Periplaneta americana GN=VG2 PE=2 SV=1	--	--	--	--	--	--	--	--	--	--	-	-	-
Unigene0000457	--	721	190	0.2617	XP_010110492.1	67	1.00E-10	Bifunctional phosphatase IMPL2 [Morus notabilis]	--	--	--	--	--	--	--	--	--	--	--	--	--	--	-	-	-
Unigene0000458	--	384	738	1.9089	--	--	--	--	--	--	--	--	--	--	--	--	--	--	--	--	--	--	-	-	-
Unigene0000459	CYP87A3	1713	593	0.3438	XP_010111721.1	725	0	Cytochrome P450 87A3 [Morus notabilis]	sp|Q7XU38|C87A3_ORYSJ	354	3.10E-96	Cytochrome P450 87A3 OS=Oryza sativa subsp. japonica GN=CYP87A3 PE=2 SV=3	At1g12740	362.1	1.80E-99	KOG0157	Cytochrome P450 CYP4/CYP19/CYP26 subfamilies	--	--	--	--	--	GO:0044710//single-organism metabolic process;GO:0008152//metabolic process;GO:0044699//single-organism process	GO:1901363//heterocyclic compound binding;GO:0003824//catalytic activity;GO:0016491//oxidoreductase activity;GO:0097159//organic cyclic compound binding;GO:0046872//metal ion binding;GO:0043167//ion binding;GO:0043169//cation binding;GO:0005488//binding;GO:0046906//tetrapyrrole binding;GO:0046914//transition metal ion binding	-
Unigene0000460	alphaTry	826	436	0.5243	OLP97407.1	105	4.00E-23	Exportin-2 [Symbiodinium microadriaticum]	sp|P54624|TRYA_DROER	133.3	4.20E-30	Trypsin alpha OS=Drosophila erecta GN=alphaTry PE=3 SV=1	7295559	145.2	1.60E-34	KOG3627	Trypsin	--	--	--	--	--	-	-	-
Unigene0000461	--	324	252	0.7725	--	--	--	--	--	--	--	--	--	--	--	--	--	--	--	--	--	--	-	-	-
Unigene0000462	PAT08	1901	39948	20.8724	XP_015577975.1	770	0	PREDICTED: protein S-acyltransferase 8 [Ricinus communis]	sp|Q9SB58|ZDH19_ARATH	588.2	1.10E-166	Protein S-acyltransferase 8 OS=Arabidopsis thaliana GN=PAT08 PE=1 SV=2	At4g24630	526.6	6.00E-149	KOG1311	DHHC-type Zn-finger proteins	--	--	--	--	--	GO:0044699//single-organism process;GO:0008152//metabolic process;GO:0044710//single-organism metabolic process	GO:0043167//ion binding;GO:0016409//palmitoyltransferase activity;GO:0003824//catalytic activity;GO:0016740//transferase activity;GO:0043169//cation binding;GO:0016747//transferase activity, transferring acyl groups other than amino-acyl groups;GO:0005488//binding;GO:0016746//transferase activity, transferring acyl groups;GO:0046872//metal ion binding;GO:0046914//transition metal ion binding	GO:0044425//membrane part;GO:0016020//membrane;GO:0031224//intrinsic component of membrane
Unigene0000463	RIBA3	1678	17800	10.5363	XP_010112919.1	1076	0	Riboflavin biosynthesis protein ribBA [Morus notabilis]	sp|Q9FN89|RIBA3_ARATH	697.6	1.10E-199	Monofunctional riboflavin biosynthesis protein RIBA 3, chloroplastic OS=Arabidopsis thaliana GN=RIBA3 PE=1 SV=1	At5g59750	697.6	1.70E-200	KOG1284	Bifunctional GTP cyclohydrolase II/3,4-dihydroxy-2butanone-4-phosphate synthase	K14652//ribBA; 3,4-dihydroxy 2-butanone 4-phosphate synthase / GTP cyclohydrolase II [EC:4.1.99.12 3.5.4.25]	4.60E-247	857.4	zju:107405106	ko01100//Metabolic pathways//Global and overview maps//Metabolism;ko01110//Biosynthesis of secondary metabolites//Global and overview maps//Metabolism;ko00790//Folate biosynthesis//Metabolism of cofactors and vitamins//Metabolism;ko00740//Riboflavin metabolism//Metabolism of cofactors and vitamins//Metabolism	GO:0046483//heterocycle metabolic process;GO:0044699//single-organism process;GO:0006766//vitamin metabolic process;GO:0042726//flavin-containing compound metabolic process;GO:0044281//small molecule metabolic process;GO:0009987//cellular process;GO:0006771//riboflavin metabolic process;GO:0008152//metabolic process;GO:0071704//organic substance metabolic process;GO:0044710//single-organism metab…	GO:0016829//lyase activity;GO:0003824//catalytic activity;GO:0016830//carbon-carbon lyase activity	-
Unigene0000464	ATM	1495	17042	11.3224	XP_017188512.1	758	0	PREDICTED: serine/threonine-protein kinase ATM-like [Malus domestica]	sp|Q9M3G7|ATM_ARATH	674.9	7.00E-193	Serine/threonine-protein kinase ATM OS=Arabidopsis thaliana GN=ATM PE=2 SV=1	At3g48190	674.9	1.10E-193	KOG0892	Protein kinase ATM/Tel1, involved in telomere length regulation and DNA repair	K04728//ATM; serine-protein kinase ATM [EC:2.7.11.1]	1.90E-212	742.3	mdm:103438130	ko03440//Homologous recombination//Replication and repair//Genetic Information Processing	GO:0044237//cellular metabolic process;GO:0006793//phosphorus metabolic process;GO:0009987//cellular process;GO:0008152//metabolic process;GO:0006796//phosphate-containing compound metabolic process	GO:0097367//carbohydrate derivative binding;GO:0003824//catalytic activity;GO:0016740//transferase activity;GO:0016772//transferase activity, transferring phosphorus-containing groups;GO:0032550//purine ribonucleoside binding;GO:0001882//nucleoside binding;GO:0036094//small molecule binding;GO:1901363//heterocyclic compound binding;GO:0001883//purine nucleoside binding;GO:0005488//binding;GO:0032…	-
Unigene0000465	--	205	8	0.0388	--	--	--	--	--	--	--	--	--	--	--	--	--	--	--	--	--	--	-	-	-
Unigene0000466	At5g38100	1725	55532	31.9753	XP_008374867.1	322	6.00E-113	PREDICTED: probable S-adenosylmethionine-dependent methyltransferase At5g37990 [Malus domestica]	sp|Q9LS10|MT810_ARATH	206.1	1.10E-51	Probable S-adenosylmethionine-dependent methyltransferase At5g38100 OS=Arabidopsis thaliana GN=At5g38100 PE=2 SV=1	--	--	--	--	--	K18848//IAMT1; indole-3-acetate O-methyltransferase [EC:2.1.1.278]	1.40E-86	324.3	pper:109949170	--	GO:0008152//metabolic process	GO:0003824//catalytic activity	-
Unigene0000467	At5g38780	365	87	0.2367	XP_017188503.1	165	2.00E-50	PREDICTED: probable S-adenosylmethionine-dependent methyltransferase At5g38100 [Malus domestica]	sp|Q9FKR0|MT878_ARATH	100.9	1.00E-20	Probable S-adenosylmethionine-dependent methyltransferase At5g38780 OS=Arabidopsis thaliana GN=At5g38780 PE=2 SV=1	--	--	--	--	--	K18848//IAMT1; indole-3-acetate O-methyltransferase [EC:2.1.1.278]	9.80E-38	159.8	mdm:103438235	--	GO:0008152//metabolic process	GO:0003824//catalytic activity	-
Unigene0000468	At5g38100	820	11566	14.0097	XP_008240302.1	325	3.00E-109	PREDICTED: probable S-adenosylmethionine-dependent methyltransferase At5g38100 [Prunus mume]	sp|Q9LS10|MT810_ARATH	198.7	8.10E-50	Probable S-adenosylmethionine-dependent methyltransferase At5g38100 OS=Arabidopsis thaliana GN=At5g38100 PE=2 SV=1	--	--	--	--	--	K18848//IAMT1; indole-3-acetate O-methyltransferase [EC:2.1.1.278]	3.10E-84	315.5	pper:109949170	--	GO:0008152//metabolic process	GO:0003824//catalytic activity	-
Unigene0000469	--	260	128	0.489	--	--	--	--	--	--	--	--	--	--	--	--	--	--	--	--	--	--	-	-	-
Unigene0000470	l(2)efl	896	899	0.9966	--	--	--	--	sp|P82147|L2EFL_DROME	185.7	7.70E-46	Protein lethal(2)essential for life OS=Drosophila melanogaster GN=l(2)efl PE=1 SV=1	7291618	185.7	1.20E-46	KOG3591	Alpha crystallins	--	--	--	--	--	-	-	-
Unigene0000471	--	655	326	0.4944	XP_010087819.1	74.3	1.00E-15	hypothetical protein L484_000126 [Morus notabilis]	--	--	--	--	--	--	--	--	--	--	--	--	--	--	-	-	-
Unigene0000472	NUDT15	435	439	1.0024	XP_010108420.1	129	1.00E-35	Nudix hydrolase 15 [Morus notabilis]	sp|Q8GYB1|NUD15_ARATH	79.7	2.90E-14	Nudix hydrolase 15, mitochondrial OS=Arabidopsis thaliana GN=NUDT15 PE=1 SV=2	At1g28960	79.7	4.40E-15	KOG3069	Peroxisomal NUDIX hydrolase	K17879//NUDT7; peroxisomal coenzyme A diphosphatase NUDT7 [EC:3.6.1.-]	4.10E-22	108.2	pmum:103324858	ko04146//Peroxisome//Transport and catabolism//Cellular Processes	-	GO:0003824//catalytic activity	-
Unigene0000473	GLIP7	1066	198	0.1845	XP_010104013.1	728	0	GDSL esterase/lipase [Morus notabilis]	sp|Q8LFJ9|GLIP7_ARATH	231.1	1.90E-59	GDSL esterase/lipase 7 OS=Arabidopsis thaliana GN=GLIP7 PE=2 SV=1	--	--	--	--	--	--	--	--	--	--	-	GO:0003824//catalytic activity;GO:0016787//hydrolase activity	-
Unigene0000474	SEN2	1625	9603	5.8697	XP_010104139.1	513	2.00E-180	tRNA-splicing endonuclease subunit Sen2-2 [Morus notabilis]	sp|Q9LSS3|SEN22_ARATH	266.5	6.30E-70	tRNA-splicing endonuclease subunit Sen2-2 OS=Arabidopsis thaliana GN=SEN2 PE=2 SV=1	At5g60230	266.5	9.50E-71	KOG4685	tRNA splicing endonuclease SEN2	K15322//TSEN2; tRNA-splicing endonuclease subunit Sen2 [EC:4.6.1.16]	1.80E-99	367.1	zju:107411307	--	GO:0008152//metabolic process;GO:0009987//cellular process;GO:0090304//nucleic acid metabolic process;GO:0010467//gene expression;GO:0000394//RNA splicing, via endonucleolytic cleavage and ligation;GO:0006807//nitrogen compound metabolic process;GO:0043170//macromolecule metabolic process;GO:0016070//RNA metabolic process;GO:0006396//RNA processing;GO:0071704//organic substance metabolic process;…	GO:0016788//hydrolase activity, acting on ester bonds;GO:0004518//nuclease activity;GO:0097159//organic cyclic compound binding;GO:0003824//catalytic activity;GO:0005488//binding;GO:0016787//hydrolase activity	-
Unigene0000475	--	841	6074	7.1736	--	--	--	--	--	--	--	--	--	--	--	--	--	--	--	--	--	--	-	-	-
Unigene0000476	--	586	171	0.2898	--	--	--	--	--	--	--	--	--	--	--	--	--	--	--	--	--	--	-	-	-
Unigene0000477	--	1322	2998	2.2525	XP_010109000.1	134	1.00E-31	Valine--tRNA ligase [Morus notabilis]	--	--	--	--	--	--	--	--	--	--	--	--	--	--	GO:0050789//regulation of biological process;GO:0032268//regulation of cellular protein metabolic process;GO:0006807//nitrogen compound metabolic process;GO:2000112//regulation of cellular macromolecule biosynthetic process;GO:0043603//cellular amide metabolic process;GO:0031326//regulation of cellular biosynthetic process;GO:0034660//ncRNA metabolic process;GO:0065007//biological regulation;GO:0…	GO:0097159//organic cyclic compound binding;GO:0016788//hydrolase activity, acting on ester bonds;GO:0032550//purine ribonucleoside binding;GO:0005488//binding;GO:0097367//carbohydrate derivative binding;GO:0003824//catalytic activity;GO:1901363//heterocyclic compound binding;GO:0036094//small molecule binding;GO:0052689//carboxylic ester hydrolase activity;GO:0016874//ligase activity;GO:0004812/…	-
Unigene0000478	CYPA	933	4618	4.9162	XP_005787022.1	273	1.00E-90	peptidyl-prolyl cis-trans isomerase [Emiliania huxleyi CCMP1516]	sp|P54985|PPIA_BLAGE	302	7.70E-81	Peptidyl-prolyl cis-trans isomerase OS=Blattella germanica GN=CYPA PE=2 SV=1	7293206	294.7	1.90E-79	KOG0865	Cyclophilin type peptidyl-prolyl cis-trans isomerase	K01802//E5.2.1.8; peptidylprolyl isomerase [EC:5.2.1.8]	3.50E-71	272.3	brp:103835165	--	GO:0043170//macromolecule metabolic process;GO:0019538//protein metabolic process;GO:0009987//cellular process;GO:0008152//metabolic process;GO:0071704//organic substance metabolic process;GO:0044237//cellular metabolic process;GO:0044260//cellular macromolecule metabolic process;GO:0044267//cellular protein metabolic process;GO:0044238//primary metabolic process	GO:0016853//isomerase activity;GO:0016859//cis-trans isomerase activity;GO:0003824//catalytic activity	-
Unigene0000479	--	585	3962	6.727	--	--	--	--	--	--	--	--	--	--	--	--	--	--	--	--	--	--	-	-	-
Unigene0000480	rsmI	1929	21901	11.2769	XP_010110014.1	693	0	Ribosomal RNA small subunit methyltransferase I [Morus notabilis]	sp|P74038|RSMI_SYNY3	229.9	7.70E-59	Ribosomal RNA small subunit methyltransferase I OS=Synechocystis sp. (strain PCC 6803 / Kazusa) GN=rsmI PE=3 SV=1	--	--	--	--	--	K07056//rsmI; 16S rRNA (cytidine1402-2'-O)-methyltransferase [EC:2.1.1.198]	3.90E-149	532.3	zju:107420495	--	GO:0008152//metabolic process	GO:0003824//catalytic activity;GO:0016740//transferase activity;GO:0016741//transferase activity, transferring one-carbon groups	-
Unigene0000481	--	2084	1481	0.7059	XP_010113352.1	655	0	Retrovirus-related Pol polyprotein from transposon TNT 1-94 [Morus notabilis]	--	--	--	--	At2g20460	217.6	6.50E-56	KOG0017	FOG: Transposon-encoded proteins with TYA, reverse transcriptase, integrase domains in various combinations	--	--	--	--	--	-	GO:0003824//catalytic activity;GO:0016740//transferase activity;GO:0016772//transferase activity, transferring phosphorus-containing groups	-
Unigene0000482	PSP	1296	32879	25.1984	XP_015883129.1	404	1.00E-138	PREDICTED: phosphoserine phosphatase, chloroplastic-like [Ziziphus jujuba]	sp|O82796|SERC_ARATH	377.5	2.00E-103	Phosphoserine phosphatase, chloroplastic OS=Arabidopsis thaliana GN=PSP PE=1 SV=2	At1g18640	377.5	3.10E-104	KOG1615	Phosphoserine phosphatase	K01079//serB; phosphoserine phosphatase [EC:3.1.3.3]	7.60E-109	397.9	zju:107418939	ko01100//Metabolic pathways//Global and overview maps//Metabolism;ko01200//Carbon metabolism//Global and overview maps//Metabolism;ko01230//Biosynthesis of amino acids//Global and overview maps//Metabolism;ko00260//Glycine, serine and threonine metabolism//Amino acid metabolism//Metabolism	GO:0043436//oxoacid metabolic process;GO:0006796//phosphate-containing compound metabolic process;GO:0006793//phosphorus metabolic process;GO:0044281//small molecule metabolic process;GO:0044238//primary metabolic process;GO:0044763//single-organism cellular process;GO:0006807//nitrogen compound metabolic process;GO:0008152//metabolic process;GO:0006082//organic acid metabolic process;GO:1901605/…	GO:0016787//hydrolase activity;GO:0042578//phosphoric ester hydrolase activity;GO:0003824//catalytic activity;GO:0016788//hydrolase activity, acting on ester bonds	-
Unigene0000483	GT6	1635	3792	2.3036	XP_010093123.1	971	0	UDP-glucose flavonoid 3-O-glucosyltransferase 6 [Morus notabilis]	sp|Q2V6K0|UFOG6_FRAAN	528.9	6.80E-149	UDP-glucose flavonoid 3-O-glucosyltransferase 6 OS=Fragaria ananassa GN=GT6 PE=1 SV=1	At3g21760	474.9	1.80E-133	KOG1192	UDP-glucuronosyl and UDP-glucosyl transferase	--	--	--	--	--	-	GO:0016740//transferase activity;GO:0003824//catalytic activity;GO:0016757//transferase activity, transferring glycosyl groups	-
Unigene0000484	Tf2-12	3578	1309	0.3634	AFK13856.1	502	0	Ty3/gypsy retrotransposon protein [Beta vulgaris subsp. vulgaris] [Beta vulgaris]	sp|P0CT41|TF212_SCHPO	257.7	6.40E-67	Transposon Tf2-12 polyprotein OS=Schizosaccharomyces pombe (strain 972 / ATCC 24843) GN=Tf2-12 PE=3 SV=1	At3g11970_2	477.6	6.00E-134	KOG0017	FOG: Transposon-encoded proteins with TYA, reverse transcriptase, integrase domains in various combinations	--	--	--	--	--	-	-	-
Unigene0000485	--	363	3848	10.529	XP_010097566.1	109	1.00E-31	hypothetical protein L484_017376 [Morus notabilis]	--	--	--	--	--	--	--	--	--	--	--	--	--	--	GO:0044699//single-organism process;GO:0009987//cellular process;GO:0044763//single-organism cellular process	GO:0097367//carbohydrate derivative binding;GO:0005488//binding;GO:0032550//purine ribonucleoside binding;GO:0001883//purine nucleoside binding;GO:0001882//nucleoside binding;GO:0036094//small molecule binding;GO:0097159//organic cyclic compound binding;GO:0032549//ribonucleoside binding;GO:1901363//heterocyclic compound binding	GO:0015630//microtubule cytoskeleton;GO:0043232//intracellular non-membrane-bounded organelle;GO:0043226//organelle;GO:0044424//intracellular part;GO:0043229//intracellular organelle;GO:0043228//non-membrane-bounded organelle;GO:0005856//cytoskeleton;GO:0005622//intracellular;GO:0005623//cell;GO:0044464//cell part
Unigene0000486	--	323	1063	3.2688	--	--	--	--	--	--	--	--	--	--	--	--	--	--	--	--	--	--	-	-	-
Unigene0000487	--	433	109	0.25	--	--	--	--	--	--	--	--	--	--	--	--	--	--	--	--	--	--	-	-	-
Unigene0000488	--	379	197	0.5163	--	--	--	--	--	--	--	--	--	--	--	--	--	--	--	--	--	--	-	-	-
Unigene0000489	At2g02050	1369	1914	1.3887	XP_010109737.1	201	1.00E-61	NADH dehydrogenase [ubiquinone] 1 beta subcomplex subunit 7 [Morus notabilis]	sp|Q9SKC9|NDUB7_ARATH	151.4	2.50E-35	NADH dehydrogenase [ubiquinone] 1 beta subcomplex subunit 7 OS=Arabidopsis thaliana GN=At2g02050 PE=3 SV=1	At2g02050	151.4	3.80E-36	KOG3468	NADH:ubiquinone oxidoreductase, NDUFB7/B18 subunit	K03963//NDUFB7; NADH dehydrogenase (ubiquinone) 1 beta subcomplex subunit 7	9.10E-44	181.8	cit:102610853	ko01100//Metabolic pathways//Global and overview maps//Metabolism;ko00190//Oxidative phosphorylation//Energy metabolism//Metabolism	GO:0008152//metabolic process;GO:0044248//cellular catabolic process;GO:1901575//organic substance catabolic process;GO:0071840//cellular component organization or biogenesis;GO:0044281//small molecule metabolic process;GO:0043094//cellular metabolic compound salvage;GO:0065003//macromolecular complex assembly;GO:0042221//response to chemical;GO:0006508//proteolysis;GO:0009987//cellular process;G…	GO:0003954//NADH dehydrogenase activity;GO:0050136//NADH dehydrogenase (quinone) activity;GO:0016655//oxidoreductase activity, acting on NAD(P)H, quinone or similar compound as acceptor;GO:0016491//oxidoreductase activity;GO:0003824//catalytic activity;GO:0016651//oxidoreductase activity, acting on NAD(P)H	GO:1990204//oxidoreductase complex;GO:0032991//macromolecular complex;GO:0043231//intracellular membrane-bounded organelle;GO:0043227//membrane-bounded organelle;GO:0044425//membrane part;GO:0098796//membrane protein complex;GO:0005622//intracellular;GO:0044446//intracellular organelle part;GO:0019866//organelle inner membrane;GO:0031975//envelope;GO:0030964//NADH dehydrogenase complex;GO:0031966…
Unigene0000490	--	357	609	1.6944	XP_010093879.1	78.2	9.00E-16	Kinesin-like protein KIF15 [Morus notabilis]	--	--	--	--	--	--	--	--	--	--	--	--	--	--	GO:0009987//cellular process;GO:0008152//metabolic process;GO:0044763//single-organism cellular process;GO:0044699//single-organism process;GO:0007017//microtubule-based process	GO:0032550//purine ribonucleoside binding;GO:0097367//carbohydrate derivative binding;GO:0015631//tubulin binding;GO:1901363//heterocyclic compound binding;GO:0016817//hydrolase activity, acting on acid anhydrides;GO:0016787//hydrolase activity;GO:0001882//nucleoside binding;GO:0005515//protein binding;GO:0032549//ribonucleoside binding;GO:0003824//catalytic activity;GO:0016462//pyrophosphatase a…	GO:0005623//cell;GO:0043226//organelle;GO:0044464//cell part;GO:0044424//intracellular part;GO:0043228//non-membrane-bounded organelle;GO:0043234//protein complex;GO:0005856//cytoskeleton;GO:0005875//microtubule associated complex;GO:0044446//intracellular organelle part;GO:0043232//intracellular non-membrane-bounded organelle;GO:0044430//cytoskeletal part;GO:0015630//microtubule cytoskeleton;GO:…
Unigene0000491	At1g48360	2561	26579	10.3083	XP_010103739.1	797	0	Fanconi-associated nuclease 1-like protein [Morus notabilis]	sp|Q5XVJ4|FAN1_ARATH	658.3	1.20E-187	Fanconi-associated nuclease 1 homolog OS=Arabidopsis thaliana GN=At1g48360 PE=2 SV=2	At1g48360	637.5	3.20E-182	KOG2143	Uncharacterized conserved protein	K15363//FAN1; fanconi-associated nuclease 1 [EC:3.1.21.- 3.1.4.1]	5.20E-242	841.3	zju:107422217	--	GO:0034641//cellular nitrogen compound metabolic process;GO:0044237//cellular metabolic process;GO:0008152//metabolic process;GO:1901360//organic cyclic compound metabolic process;GO:0044238//primary metabolic process;GO:0090304//nucleic acid metabolic process;GO:0046483//heterocycle metabolic process;GO:0071704//organic substance metabolic process;GO:0006725//cellular aromatic compound metabolic…	GO:0046914//transition metal ion binding;GO:0043167//ion binding;GO:0005488//binding;GO:0016787//hydrolase activity;GO:0016817//hydrolase activity, acting on acid anhydrides;GO:0043169//cation binding;GO:0046872//metal ion binding;GO:0016788//hydrolase activity, acting on ester bonds;GO:0003824//catalytic activity	-
Unigene0000492	--	601	185	0.3057	--	--	--	--	--	--	--	--	--	--	--	--	--	--	--	--	--	--	-	-	-
Unigene0000493	--	781	247	0.3141	GAV70230.1	201	2.00E-62	rve domain-containing protein [Cephalotus follicularis]	--	--	--	--	At2g14400	108.6	1.60E-23	KOG0017	FOG: Transposon-encoded proteins with TYA, reverse transcriptase, integrase domains in various combinations	--	--	--	--	--	-	-	-
Unigene0000494	--	1460	2509	1.7069	XP_010089954.1	106	7.00E-22	CHD3-type chromatin-remodeling factor PICKLE [Morus notabilis]	--	--	--	--	--	--	--	--	--	--	--	--	--	--	-	-	-
Unigene0000495	RAT5	880	390101	440.3056	XP_002282795.1	265	3.00E-88	PREDICTED: probable histone H2A.2 [Vitis vinifera]	sp|Q9LD28|H2A6_ARATH	233.4	3.20E-60	Histone H2A.6 OS=Arabidopsis thaliana GN=RAT5 PE=1 SV=1	At5g54640	233.4	4.80E-61	KOG1756	Histone 2A	K11251//H2A; histone H2A	1.20E-60	237.3	gra:105768265	--	-	GO:0005488//binding;GO:0097159//organic cyclic compound binding;GO:0005515//protein binding;GO:1901363//heterocyclic compound binding;GO:0003676//nucleic acid binding;GO:0046983//protein dimerization activity	GO:0043231//intracellular membrane-bounded organelle;GO:0044424//intracellular part;GO:0043226//organelle;GO:0005623//cell;GO:0005622//intracellular;GO:0043228//non-membrane-bounded organelle;GO:0043229//intracellular organelle;GO:0043232//intracellular non-membrane-bounded organelle;GO:0044464//cell part;GO:0043227//membrane-bounded organelle
Unigene0000496	--	279	252	0.8971	--	--	--	--	--	--	--	--	--	--	--	--	--	--	--	--	--	--	-	-	-
Unigene0000497	--	1243	2405	1.9218	XP_010104274.1	88.6	2.00E-16	Glycine--tRNA ligase 2 [Morus notabilis]	--	--	--	--	--	--	--	--	--	--	--	--	--	--	GO:0043039//tRNA aminoacylation;GO:1901576//organic substance biosynthetic process;GO:0009058//biosynthetic process;GO:1901564//organonitrogen compound metabolic process;GO:0006520//cellular amino acid metabolic process;GO:0006139//nucleobase-containing compound metabolic process;GO:1901360//organic cyclic compound metabolic process;GO:0006807//nitrogen compound metabolic process;GO:0019752//carb…	GO:0016874//ligase activity;GO:0032549//ribonucleoside binding;GO:0097159//organic cyclic compound binding;GO:1901363//heterocyclic compound binding;GO:0016875//ligase activity, forming carbon-oxygen bonds;GO:0016876//ligase activity, forming aminoacyl-tRNA and related compounds;GO:0032550//purine ribonucleoside binding;GO:0001882//nucleoside binding;GO:0005488//binding;GO:0003824//catalytic acti…	GO:0005622//intracellular;GO:0044464//cell part;GO:0005623//cell;GO:0044424//intracellular part
Unigene0000498	WRKY72	442	337	0.7573	OMO77466.1	90.5	1.00E-19	DNA-binding WRKY [Corchorus olitorius]	sp|Q9LXG8|WRK72_ARATH	62	6.40E-09	Probable WRKY transcription factor 72 OS=Arabidopsis thaliana GN=WRKY72 PE=2 SV=1	--	--	--	--	--	--	--	--	--	--	GO:0050789//regulation of biological process;GO:0065007//biological regulation;GO:0019222//regulation of metabolic process;GO:0010468//regulation of gene expression;GO:0060255//regulation of macromolecule metabolic process	GO:1901363//heterocyclic compound binding;GO:0003677//DNA binding;GO:0003676//nucleic acid binding;GO:0097159//organic cyclic compound binding;GO:0005488//binding	-
Unigene0000499	--	325	885	2.7047	--	--	--	--	--	--	--	--	--	--	--	--	--	--	--	--	--	--	-	-	-
Unigene0000500	--	367	86	0.2328	--	--	--	--	--	--	--	--	--	--	--	--	--	--	--	--	--	--	-	-	-
Unigene0000501	--	900	3443	3.7997	GAV79261.1	141	4.00E-38	RWP-RK domain-containing protein [Cephalotus follicularis]	--	--	--	--	--	--	--	--	--	--	--	--	--	--	-	-	-
Unigene0000502	--	1717	35788	20.7027	XP_016647252.1	620	0	PREDICTED: SH3 domain-containing protein 2-like [Prunus mume]	--	--	--	--	--	--	--	--	--	--	--	--	--	--	-	-	-
Unigene0000503	--	851	919	1.0726	XP_010101542.1	129	9.00E-34	Rho guanine nucleotide exchange factor 6 [Morus notabilis]	--	--	--	--	--	--	--	--	--	--	--	--	--	--	-	-	-
Unigene0000504	Tf2-8	3975	3414	0.8531	XP_017245360.1	432	0	PREDICTED: pleiotropic drug resistance protein 1-like [Daucus carota subsp. sativus] [Daucus carota]	sp|P0CT43|TF28_SCHPO	196.4	1.90E-48	Transposon Tf2-8 polyprotein OS=Schizosaccharomyces pombe (strain 972 / ATCC 24843) GN=Tf2-8 PE=3 SV=1	At1g35647	260.4	1.70E-68	KOG0017	FOG: Transposon-encoded proteins with TYA, reverse transcriptase, integrase domains in various combinations	--	--	--	--	--	-	-	-
Unigene0000505	--	637	10	0.0156	KYP75199.1	194	2.00E-84	Retrotransposable element Tf2 [Cajanus cajan]	--	--	--	--	At2g05610	167.2	3.10E-41	KOG0017	FOG: Transposon-encoded proteins with TYA, reverse transcriptase, integrase domains in various combinations	--	--	--	--	--	-	-	-
Unigene0000506	Tf2-12	1987	2468	1.2337	JAU97363.1	585	0	Transposon Ty3-G Gag-Pol polyprotein, partial [Noccaea caerulescens]	sp|P0CT41|TF212_SCHPO	233.4	7.20E-60	Transposon Tf2-12 polyprotein OS=Schizosaccharomyces pombe (strain 972 / ATCC 24843) GN=Tf2-12 PE=3 SV=1	At3g11970_2	455.3	1.80E-127	KOG0017	FOG: Transposon-encoded proteins with TYA, reverse transcriptase, integrase domains in various combinations	--	--	--	--	--	-	-	-
Unigene0000507	--	344	12	0.0346	AFK13856.1	89	1.00E-19	Ty3/gypsy retrotransposon protein [Beta vulgaris subsp. vulgaris] [Beta vulgaris]	--	--	--	--	--	--	--	--	--	--	--	--	--	--	-	-	-
Unigene0000508	--	634	194	0.3039	XP_010102911.1	79.3	3.00E-22	E3 ubiquitin-protein ligase UPL6 [Morus notabilis]	--	--	--	--	--	--	--	--	--	--	--	--	--	--	-	-	-
Unigene0000509	--	740	168	0.2255	GAV59969.1	83.2	7.00E-30	UBN2_3 domain-containing protein, partial [Cephalotus follicularis]	--	--	--	--	At2g16000	90.1	5.50E-18	KOG0017	FOG: Transposon-encoded proteins with TYA, reverse transcriptase, integrase domains in various combinations	--	--	--	--	--	-	-	-
Unigene0000510	pol	358	16	0.0444	KYP75413.1	152	1.00E-46	Retrovirus-related Pol polyprotein from transposon 297 family [Cajanus cajan]	sp|P10401|POLY_DROME	80.9	1.10E-14	Retrovirus-related Pol polyprotein from transposon gypsy OS=Drosophila melanogaster GN=pol PE=3 SV=1	At2g06170	75.9	5.20E-14	KOG0017	FOG: Transposon-encoded proteins with TYA, reverse transcriptase, integrase domains in various combinations	--	--	--	--	--	-	-	-
Unigene0000511	--	463	179	0.384	JAU74795.1	155	5.00E-47	Retrovirus-related Pol polyprotein from transposon opus, partial [Noccaea caerulescens]	--	--	--	--	At1g35370_2	110.9	1.90E-24	KOG0017	FOG: Transposon-encoded proteins with TYA, reverse transcriptase, integrase domains in various combinations	--	--	--	--	--	-	-	-
Unigene0000512	--	4310	11359	2.6177	AFK13856.1	305	3.00E-82	Ty3/gypsy retrotransposon protein [Beta vulgaris subsp. vulgaris] [Beta vulgaris]	--	--	--	--	--	--	--	--	--	--	--	--	--	--	-	-	-
Unigene0000513	--	872	40	0.0456	AFK13856.1	100	2.00E-51	Ty3/gypsy retrotransposon protein [Beta vulgaris subsp. vulgaris] [Beta vulgaris]	--	--	--	--	--	--	--	--	--	--	--	--	--	--	-	-	-
Unigene0000514	--	577	576	0.9915	XP_010086790.1	52.8	4.00E-06	hypothetical protein L484_006213 [Morus notabilis]	--	--	--	--	--	--	--	--	--	--	--	--	--	--	-	-	-
Unigene0000515	ERF1B	657	158	0.2389	XP_010111914.1	407	3.00E-143	Ethylene-responsive transcription factor 1B [Morus notabilis]	sp|Q8LDC8|ERF92_ARATH	121.7	1.00E-26	Ethylene-responsive transcription factor 1B OS=Arabidopsis thaliana GN=ERF1B PE=1 SV=2	--	--	--	--	--	K14516//ERF1; ethylene-responsive transcription factor 1	2.70E-30	136	cpap:110815870	ko04075//Plant hormone signal transduction//Signal transduction//Environmental Information Processing;ko04016//MAPK signaling pathway - plant//Signal transduction//Environmental Information Processing	GO:0008152//metabolic process;GO:0009059//macromolecule biosynthetic process;GO:0043170//macromolecule metabolic process;GO:0044260//cellular macromolecule metabolic process;GO:0010468//regulation of gene expression;GO:0009987//cellular process;GO:0009058//biosynthetic process;GO:0060255//regulation of macromolecule metabolic process;GO:1901576//organic substance biosynthetic process;GO:0044249//…	GO:0001071//nucleic acid binding transcription factor activity	GO:0043229//intracellular organelle;GO:0043231//intracellular membrane-bounded organelle;GO:0043227//membrane-bounded organelle;GO:0005623//cell;GO:0044424//intracellular part;GO:0043226//organelle;GO:0005622//intracellular;GO:0044464//cell part
Unigene0000516	--	834	8778	10.4542	--	--	--	--	--	--	--	--	--	--	--	--	--	--	--	--	--	--	-	-	-
Unigene0000517	SOC1	1145	2417	2.0967	NP_001236377.1	325	1.00E-109	SOC1 [Glycine max]	sp|O64645|SOC1_ARATH	255	1.30E-66	MADS-box protein SOC1 OS=Arabidopsis thaliana GN=SOC1 PE=1 SV=1	At2g45660	255	2.00E-67	KOG0014	MADS box transcription factor	K09260//MEF2A; MADS-box transcription enhancer factor 2A	1.20E-78	297.4	pavi:110766683	--	GO:0032502//developmental process;GO:0044699//single-organism process;GO:0044767//single-organism developmental process;GO:0044249//cellular biosynthetic process;GO:0009909//regulation of flower development;GO:0048831//regulation of shoot system development;GO:0048856//anatomical structure development;GO:0048437//floral organ development;GO:0009266//response to temperature stimulus;GO:0048507//me…	GO:0005488//binding;GO:0005515//protein binding;GO:0001071//nucleic acid binding transcription factor activity	GO:0005622//intracellular;GO:0044464//cell part;GO:0043231//intracellular membrane-bounded organelle;GO:0005623//cell;GO:0043229//intracellular organelle;GO:0043227//membrane-bounded organelle;GO:0043226//organelle;GO:0044424//intracellular part
Unigene0000518	--	487	120	0.2447	--	--	--	--	--	--	--	--	--	--	--	--	--	--	--	--	--	--	-	-	-
Unigene0000519	TMPRSS5	1369	379	0.275	OLP99831.1	72	6.00E-11	Chymotrypsinogen B [Symbiodinium microadriaticum]	sp|Q9H3S3|TMPS5_HUMAN	64.3	4.00E-09	Transmembrane protease serine 5 OS=Homo sapiens GN=TMPRSS5 PE=1 SV=2	Hs13540535	64.3	6.00E-10	KOG3627	Trypsin	--	--	--	--	--	-	-	-
Unigene0000520	--	799	23640	29.3874	XP_018817960.1	144	1.00E-40	PREDICTED: forkhead box protein D1-like [Juglans regia]	--	--	--	--	--	--	--	--	--	--	--	--	--	--	-	-	-
Unigene0000521	GIP	1590	543	0.3392	JAU59280.1	233	1.00E-69	Retrovirus-related Pol polyprotein from transposon TNT 1-94, partial [Noccaea caerulescens]	sp|P04146|COPIA_DROME	107.1	6.20E-22	Copia protein OS=Drosophila melanogaster GN=GIP PE=1 SV=3	At4g16870	228.4	2.80E-59	KOG0017	FOG: Transposon-encoded proteins with TYA, reverse transcriptase, integrase domains in various combinations	K01265//map; methionyl aminopeptidase [EC:3.4.11.18]	2.90E-57	226.9	bna:106454220	--	-	-	-
Unigene0000522	--	1065	456	0.4253	--	--	--	--	--	--	--	--	--	--	--	--	--	--	--	--	--	--	-	-	-
Unigene0000523	C15orf40	893	7796	8.6712	XP_004151587.1	189	3.00E-58	PREDICTED: UPF0235 protein C15orf40 homolog [Cucumis sativus]	sp|Q505I4|CO040_RAT	81.3	2.00E-14	UPF0235 protein C15orf40 homolog OS=Rattus norvegicus PE=2 SV=1	At1g49170	105.9	1.20E-22	KOG3276	Uncharacterized conserved protein, contains YggU domain	K09131//K09131; uncharacterized protein	1.30E-46	190.7	mdm:103437226	--	-	-	-
Unigene0000524	--	272	958	3.4983	XP_010099991.1	172	4.00E-49	Receptor-like protein 12 [Morus notabilis]	--	--	--	--	--	--	--	--	--	--	--	--	--	--	-	-	-
Unigene0000525	BGLU12	1326	51092	38.2709	XP_012065500.1	574	0	PREDICTED: beta-glucosidase 17-like [Jatropha curcas]	sp|Q7XKV4|BGL12_ORYSJ	523.5	2.30E-147	Beta-glucosidase 12 OS=Oryza sativa subsp. japonica GN=BGLU12 PE=2 SV=2	At2g44480	521.2	1.80E-147	KOG0626	Beta-glucosidase, lactase phlorizinhydrolase, and related proteins	K01188//E3.2.1.21; beta-glucosidase [EC:3.2.1.21]	7.40E-160	567.4	cit:102630164	ko01100//Metabolic pathways//Global and overview maps//Metabolism;ko01110//Biosynthesis of secondary metabolites//Global and overview maps//Metabolism;ko00940//Phenylpropanoid biosynthesis//Biosynthesis of other secondary metabolites//Metabolism;ko00500//Starch and sucrose metabolism//Carbohydrate metabolism//Metabolism;ko00460//Cyanoamino acid metabolism//Metabolism of other amino acids//Metabol…	GO:0008152//metabolic process	GO:0016787//hydrolase activity;GO:0016798//hydrolase activity, acting on glycosyl bonds;GO:0003824//catalytic activity	-
Unigene0000526	--	378	1884	4.9505	XP_003598492.1	61.2	1.00E-09	LRR and NB-ARC domain disease resistance protein [Medicago truncatula]	--	--	--	--	--	--	--	--	--	--	--	--	--	--	-	-	-
Unigene0000527	--	3184	14347	4.4756	AQA29570.1	118	5.00E-30	transposase family TNP2 [Zea mays]	--	--	--	--	--	--	--	--	--	--	--	--	--	--	-	-	-
Unigene0000528	--	526	185	0.3493	--	--	--	--	--	--	--	--	--	--	--	--	--	--	--	--	--	--	-	-	-
Unigene0000529	MEFG2	2721	78156	28.5295	XP_010089266.1	838	0	Elongation factor G [Morus notabilis]	sp|F4IW10|EFGM2_ARATH	1266.5	0.00E+00	Elongation factor G-2, mitochondrial OS=Arabidopsis thaliana GN=MEFG2 PE=2 SV=1	At2g45030	1266.5	0.00E+00	KOG0465	Mitochondrial elongation factor	K02355//fusA; elongation factor G	0	1347	zju:107422707	--	GO:0044271//cellular nitrogen compound biosynthetic process;GO:0009058//biosynthetic process;GO:0034645//cellular macromolecule biosynthetic process;GO:0044238//primary metabolic process;GO:0043603//cellular amide metabolic process;GO:0043170//macromolecule metabolic process;GO:0071704//organic substance metabolic process;GO:0034641//cellular nitrogen compound metabolic process;GO:0006807//nitrog…	GO:0036094//small molecule binding;GO:0097367//carbohydrate derivative binding;GO:0017111//nucleoside-triphosphatase activity;GO:0032550//purine ribonucleoside binding;GO:0008135//translation factor activity, RNA binding;GO:0003824//catalytic activity;GO:0016818//hydrolase activity, acting on acid anhydrides, in phosphorus-containing anhydrides;GO:0003723//RNA binding;GO:0016817//hydrolase activi…	GO:0044464//cell part;GO:0043229//intracellular organelle;GO:0005623//cell;GO:0043226//organelle;GO:0044424//intracellular part;GO:0005622//intracellular;GO:0043231//intracellular membrane-bounded organelle;GO:0043227//membrane-bounded organelle
Unigene0000530	--	891	206	0.2296	XP_010110733.1	87.4	3.00E-19	hypothetical protein L484_022229 [Morus notabilis]	--	--	--	--	--	--	--	--	--	--	--	--	--	--	-	-	-
Unigene0000531	NUDT2	2088	35301	16.7925	XP_010104068.1	300	2.00E-93	Nudix hydrolase 2 [Morus notabilis]	sp|Q94B74|NUDT2_ARATH	185.3	2.40E-45	Nudix hydrolase 2 OS=Arabidopsis thaliana GN=NUDT2 PE=1 SV=1	At5g47650	185.3	3.60E-46	KOG0648	Predicted NUDIX hydrolase FGF-2 and related proteins	--	--	--	--	--	-	GO:0003824//catalytic activity	-
Unigene0000532	ATHB-15	3945	28833	7.2594	GAV84008.1	114	6.00E-24	Pkinase domain-containing protein/Pkinase_C domain-containing protein [Cephalotus follicularis]	sp|Q9ZU11|ATB15_ARATH	73.6	1.90E-11	Homeobox-leucine zipper protein ATHB-15 OS=Arabidopsis thaliana GN=ATHB-15 PE=1 SV=1	At4g14350	95.1	9.20E-19	KOG0605	NDR and related serine/threonine kinases	K08790//STK38; serine/threonine kinase 38 [EC:2.7.11.1]	7.40E-22	110.5	oeu:111403053	--	GO:0006464//cellular protein modification process;GO:0009987//cellular process;GO:0006796//phosphate-containing compound metabolic process;GO:0006793//phosphorus metabolic process;GO:0036211//protein modification process;GO:0044237//cellular metabolic process;GO:0043412//macromolecule modification;GO:0008152//metabolic process;GO:0043170//macromolecule metabolic process;GO:0044267//cellular prote…	GO:0036094//small molecule binding;GO:0032550//purine ribonucleoside binding;GO:0016740//transferase activity;GO:0005488//binding;GO:1901363//heterocyclic compound binding;GO:0016301//kinase activity;GO:0097159//organic cyclic compound binding;GO:0001883//purine nucleoside binding;GO:0032549//ribonucleoside binding;GO:0004672//protein kinase activity;GO:0016773//phosphotransferase activity, alcoh…	-
Unigene0000533	--	485	167	0.342	--	--	--	--	--	--	--	--	--	--	--	--	--	--	--	--	--	--	-	-	-
Unigene0000534	--	715	76	0.1056	XP_011027642.1	79.3	4.00E-27	PREDICTED: transposon Ty3-G Gag-Pol polyprotein [Populus euphratica]	--	--	--	--	--	--	--	--	--	--	--	--	--	--	-	-	-
Unigene0000535	--	674	306	0.4509	XP_010113352.1	158	3.00E-42	Retrovirus-related Pol polyprotein from transposon TNT 1-94 [Morus notabilis]	--	--	--	--	--	--	--	--	--	--	--	--	--	--	-	-	-
Unigene0000536	--	312	0	0	XP_010113352.1	103	8.00E-25	Retrovirus-related Pol polyprotein from transposon TNT 1-94 [Morus notabilis]	--	--	--	--	--	--	--	--	--	--	--	--	--	--	-	-	-
Unigene0000537	AtMg00810	4567	2984	0.649	KZV48870.1	1155	0	Beta-galactosidase [Dorcoceras hygrometricum]	sp|P92519|M810_ARATH	196.8	1.70E-48	Uncharacterized mitochondrial protein AtMg00810 OS=Arabidopsis thaliana GN=AtMg00810 PE=4 SV=1	At2g23330	699.9	9.50E-201	KOG0017	FOG: Transposon-encoded proteins with TYA, reverse transcriptase, integrase domains in various combinations	--	--	--	--	--	-	-	-
Unigene0000538	CSTF64	1807	36319	19.9634	XP_015882988.1	462	1.00E-157	PREDICTED: basic salivary proline-rich protein 1 [Ziziphus jujuba]	sp|Q9M9G6|CTF64_ARATH	53.9	7.10E-06	Cleavage stimulating factor 64 OS=Arabidopsis thaliana GN=CSTF64 PE=1 SV=1	At1g71800	53.9	1.10E-06	KOG0108	mRNA cleavage and polyadenylation factor I complex, subunit RNA15	--	--	--	--	--	GO:0016070//RNA metabolic process;GO:0070887//cellular response to chemical stimulus;GO:0009892//negative regulation of metabolic process;GO:0019222//regulation of metabolic process;GO:0016441//posttranscriptional gene silencing;GO:0016458//gene silencing;GO:0006807//nitrogen compound metabolic process;GO:0071407//cellular response to organic cyclic compound;GO:0031047//gene silencing by RNA;GO:0…	-	-
Unigene0000539	--	888	916	1.0246	--	--	--	--	--	--	--	--	--	--	--	--	--	--	--	--	--	--	-	-	-
Unigene0000540	--	1186	4950	4.1455	XP_002279957.2	322	8.00E-106	PREDICTED: intracellular protein transport protein USO1 isoform X2 [Vitis vinifera]	--	--	--	--	--	--	--	--	--	--	--	--	--	--	-	-	-
Unigene0000541	PRR37	3795	309099	80.8995	XP_010112318.1	870	0	Two-component response regulator-like protein [Morus notabilis]	sp|A2YQ93|PRR37_ORYSI	259.2	2.30E-67	Two-component response regulator-like PRR37 OS=Oryza sativa subsp. indica GN=PRR37 PE=2 SV=2	At5g02810	261.9	5.50E-69	KOG1601	GATA-4/5/6 transcription factors	K12129//PRR7; pseudo-response regulator 7	3.70E-127	460.3	zju:107411166	ko04712//Circadian rhythm - plant//Environmental adaptation//Organismal Systems	-	-	-
Unigene0000542	CRK10	1316	8208	6.195	XP_010089690.1	299	3.00E-131	Cysteine-rich receptor-like protein kinase 10 [Morus notabilis]	sp|Q8GYA4|CRK10_ARATH	235.7	9.60E-61	Cysteine-rich receptor-like protein kinase 10 OS=Arabidopsis thaliana GN=CRK10 PE=1 SV=3	At4g00960	201.8	2.30E-51	KOG1187	Serine/threonine protein kinase	--	--	--	--	--	GO:0008152//metabolic process;GO:0006796//phosphate-containing compound metabolic process;GO:0009987//cellular process;GO:0044237//cellular metabolic process;GO:0006793//phosphorus metabolic process	GO:0003824//catalytic activity;GO:0016301//kinase activity;GO:0016740//transferase activity;GO:0016772//transferase activity, transferring phosphorus-containing groups;GO:0016773//phosphotransferase activity, alcohol group as acceptor;GO:0004672//protein kinase activity	-
Unigene0000543	EMB1789	3798	19477	5.0936	XP_010090066.1	1108	0	Zinc finger CCCH domain-containing protein 65 [Morus notabilis]	sp|Q9LTS7|C3H65_ARATH	81.6	6.70E-14	Zinc finger CCCH domain-containing protein 65 OS=Arabidopsis thaliana GN=EMB1789 PE=2 SV=1	At5g56930	81.6	1.00E-14	KOG1040	Polyadenylation factor I complex, subunit, Yth1 (CPSF subunit)	--	--	--	--	--	-	-	-
Unigene0000544	--	942	457	0.4819	--	--	--	--	--	--	--	--	--	--	--	--	--	--	--	--	--	--	-	-	-
Unigene0000545	--	443	982	2.2017	XP_010087850.1	78.2	1.00E-15	Hexaprenyldihydroxybenzoate methyltransferase [Morus notabilis]	--	--	--	--	--	--	--	--	--	--	--	--	--	--	GO:0008152//metabolic process	GO:0030580//quinone cofactor methyltransferase activity;GO:0008757//S-adenosylmethionine-dependent methyltransferase activity;GO:0016740//transferase activity;GO:0008168//methyltransferase activity;GO:0008169//C-methyltransferase activity;GO:0016741//transferase activity, transferring one-carbon groups;GO:0003824//catalytic activity	-
Unigene0000546	At3g22470	2084	27154	12.9418	XP_008224001.2	590	0	PREDICTED: LOW QUALITY PROTEIN: pentatricopeptide repeat-containing protein At1g12300, mitochondrial-like [Prunus mume]	sp|Q6NQ83|PP247_ARATH	65.1	3.60E-09	Pentatricopeptide repeat-containing protein At3g22470, mitochondrial OS=Arabidopsis thaliana GN=At3g22470 PE=2 SV=1	At3g22470	65.1	5.40E-10	KOG4197	FOG: PPR repeat	--	--	--	--	--	-	-	-
Unigene0000547	--	1046	598	0.5678	XP_010096032.1	68.2	2.00E-11	hypothetical protein L484_008688 [Morus notabilis]	--	--	--	--	--	--	--	--	--	--	--	--	--	--	-	-	-
Unigene0000548	PHYLLO	5420	20283	3.717	ALH07243.1	2082	0	PHYLLO [Malus domestica]	sp|Q15KI9|PHYLO_ARATH	1586.6	0.00E+00	Protein PHYLLO, chloroplastic OS=Arabidopsis thaliana GN=PHYLLO PE=2 SV=2	At1g68890	763.1	1.10E-219	KOG1223	Isochorismate synthase	K14759//PHYLLO; isochorismate synthase / 2-succinyl-5-enolpyruvyl-6-hydroxy-3-cyclohexene-1-carboxylate synthase / 2-succinyl-6-hydroxy-2,4-cyclohexadiene-1-carboxylate synthase / O-succinylbenzoate synthase [EC:5.4.4.2 2.2.1.9 4.2.99.20 4.2.1.113]	0	2022.7	pper:18791507	ko01100//Metabolic pathways//Global and overview maps//Metabolism;ko01110//Biosynthesis of secondary metabolites//Global and overview maps//Metabolism;ko00130//Ubiquinone and other terpenoid-quinone biosynthesis//Metabolism of cofactors and vitamins//Metabolism	-	-	-
Unigene0000549	--	1653	712	0.4278	XP_009784296.1	97.8	2.00E-19	PREDICTED: triacylglycerol lipase 2-like [Nicotiana sylvestris]	--	--	--	--	7296316	83.2	1.50E-15	KOG2624	Triglyceride lipase-cholesterol esterase	K01052//LIPA; lysosomal acid lipase/cholesteryl ester hydrolase [EC:3.1.1.13]	7.90E-18	95.9	tcc:18608017	ko00100//Steroid biosynthesis//Lipid metabolism//Metabolism	-	-	-
Unigene0000550	--	459	139	0.3008	--	--	--	--	--	--	--	--	--	--	--	--	--	--	--	--	--	--	-	-	-
Unigene0000551	--	771	816	1.0512	XP_010097140.1	98.2	8.00E-22	3-isopropylmalate dehydrogenase [Morus notabilis]	--	--	--	--	--	--	--	--	--	--	--	--	--	--	GO:0034641//cellular nitrogen compound metabolic process;GO:0008152//metabolic process;GO:0006139//nucleobase-containing compound metabolic process;GO:0010467//gene expression;GO:0034660//ncRNA metabolic process;GO:0043170//macromolecule metabolic process;GO:1901360//organic cyclic compound metabolic process;GO:0071704//organic substance metabolic process;GO:0090304//nucleic acid metabolic proces…	GO:0005488//binding;GO:0008192//RNA guanylyltransferase activity;GO:0043169//cation binding;GO:0003824//catalytic activity;GO:0016779//nucleotidyltransferase activity;GO:0070568//guanylyltransferase activity;GO:0046914//transition metal ion binding;GO:0046872//metal ion binding;GO:0016740//transferase activity;GO:0043167//ion binding;GO:0016491//oxidoreductase activity;GO:0016772//transferase act…	GO:0043228//non-membrane-bounded organelle;GO:0005623//cell;GO:0043226//organelle;GO:0043227//membrane-bounded organelle;GO:0043229//intracellular organelle;GO:0044424//intracellular part;GO:0005622//intracellular;GO:0043232//intracellular non-membrane-bounded organelle;GO:0044464//cell part;GO:0043231//intracellular membrane-bounded organelle
Unigene0000552	--	314	247	0.7813	KDO70947.1	50.8	2.00E-06	hypothetical protein CISIN_1g021412mg [Citrus sinensis]	--	--	--	--	--	--	--	--	--	--	--	--	--	--	-	-	-
Unigene0000553	CRK26	2961	21288	7.141	XP_010092052.1	1141	0	Cysteine-rich receptor-like protein kinase 29 [Morus notabilis]	sp|Q9T0J1|CRK26_ARATH	567.4	3.10E-160	Cysteine-rich receptor-like protein kinase 26 OS=Arabidopsis thaliana GN=CRK26 PE=2 SV=1	At4g00960	367.9	5.50E-101	KOG1187	Serine/threonine protein kinase	--	--	--	--	--	GO:0071704//organic substance metabolic process;GO:0036211//protein modification process;GO:0044267//cellular protein metabolic process;GO:0009987//cellular process;GO:0008152//metabolic process;GO:0043170//macromolecule metabolic process;GO:0006464//cellular protein modification process;GO:0043412//macromolecule modification;GO:0006796//phosphate-containing compound metabolic process;GO:0019538/…	GO:0032549//ribonucleoside binding;GO:0016740//transferase activity;GO:1901363//heterocyclic compound binding;GO:0032550//purine ribonucleoside binding;GO:0097367//carbohydrate derivative binding;GO:0005488//binding;GO:0004672//protein kinase activity;GO:0016772//transferase activity, transferring phosphorus-containing groups;GO:0001883//purine nucleoside binding;GO:0036094//small molecule bindin…	-
Unigene0000554	--	817	377	0.4583	KZV48102.1	184	3.00E-61	Beta-galactosidase [Dorcoceras hygrometricum]	--	--	--	--	At2g20460	57.8	3.40E-08	KOG0017	FOG: Transposon-encoded proteins with TYA, reverse transcriptase, integrase domains in various combinations	--	--	--	--	--	-	GO:0032550//purine ribonucleoside binding;GO:0032549//ribonucleoside binding;GO:0001883//purine nucleoside binding;GO:0036094//small molecule binding;GO:0001882//nucleoside binding;GO:0005488//binding;GO:0097159//organic cyclic compound binding;GO:1901363//heterocyclic compound binding;GO:0097367//carbohydrate derivative binding	-
Unigene0000555	--	408	139	0.3384	--	--	--	--	--	--	--	--	--	--	--	--	--	--	--	--	--	--	-	-	-
Unigene0000556	TY3B-I	1915	6218	3.2251	AFK13856.1	447	2.00E-138	Ty3/gypsy retrotransposon protein [Beta vulgaris subsp. vulgaris] [Beta vulgaris]	sp|Q7LHG5|YI31B_YEAST	73.6	9.20E-12	Transposon Ty3-I Gag-Pol polyprotein OS=Saccharomyces cerevisiae (strain ATCC 204508 / S288c) GN=TY3B-I PE=3 SV=2	At2g05610	90.5	1.10E-17	KOG0017	FOG: Transposon-encoded proteins with TYA, reverse transcriptase, integrase domains in various combinations	--	--	--	--	--	-	-	-
Unigene0000557	--	269	8	0.0295	--	--	--	--	--	--	--	--	--	--	--	--	--	--	--	--	--	--	-	-	-
Unigene0000558	--	1773	1552	0.8694	XP_010100185.1	50.8	9.00E-06	hypothetical protein L484_015330 [Morus notabilis]	--	--	--	--	--	--	--	--	--	--	--	--	--	--	-	-	-
Unigene0000559	--	289	51	0.1753	--	--	--	--	--	--	--	--	--	--	--	--	--	--	--	--	--	--	-	-	-
Unigene0000560	--	736	541	0.7301	--	--	--	--	--	--	--	--	--	--	--	--	--	--	--	--	--	--	-	-	-
Unigene0000561	--	249	219	0.8736	--	--	--	--	--	--	--	--	--	--	--	--	--	--	--	--	--	--	-	-	-
Unigene0000562	--	752	392	0.5178	XP_007213038.1	55.1	2.00E-06	hypothetical protein PRUPE_ppa020241mg [Prunus persica]	--	--	--	--	--	--	--	--	--	--	--	--	--	--	-	-	-
Unigene0000563	At4g17616	2919	7207	2.4523	XP_008240720.1	908	0	PREDICTED: pentatricopeptide repeat-containing protein At4g17616 [Prunus mume]	sp|B3H672|PP317_ARATH	614.4	2.20E-174	Pentatricopeptide repeat-containing protein At4g17616 OS=Arabidopsis thaliana GN=At4g17616 PE=2 SV=1	--	--	--	--	--	--	--	--	--	--	-	-	-
Unigene0000564	SPBC2A9.03	2102	93269	44.0722	XP_010096515.1	928	0	Uncharacterized WD repeat-containing protein [Morus notabilis]	sp|Q9Y7K5|YGI3_SCHPO	139.4	1.50E-31	Uncharacterized WD repeat-containing protein C2A9.03 OS=Schizosaccharomyces pombe (strain 972 / ATCC 24843) GN=SPBC2A9.03 PE=3 SV=2	--	--	--	--	--	--	--	--	--	--	-	-	-
Unigene0000565	--	718	208	0.2877	--	--	--	--	--	--	--	--	--	--	--	--	--	--	--	--	--	--	-	-	-
Unigene0000566	--	235	66	0.279	KZV54069.1	85.5	3.00E-26	Beta-galactosidase [Dorcoceras hygrometricum]	--	--	--	--	At4g04410	68.9	4.20E-12	KOG0017	FOG: Transposon-encoded proteins with TYA, reverse transcriptase, integrase domains in various combinations	--	--	--	--	--	-	GO:0016740//transferase activity;GO:0016772//transferase activity, transferring phosphorus-containing groups;GO:0003824//catalytic activity	-
Unigene0000567	At5g62930	1065	29133	27.1704	XP_008374427.1	446	1.00E-156	PREDICTED: GDSL esterase/lipase At5g62930-like [Malus domestica]	sp|Q9FM04|GDL88_ARATH	394	1.70E-108	GDSL esterase/lipase At5g62930 OS=Arabidopsis thaliana GN=At5g62930 PE=2 SV=3	At5g62930	394	2.60E-109	KOG3035	Isoamyl acetate-hydrolyzing esterase	--	--	--	--	--	-	-	-
Unigene0000568	RGA2	1086	5649	5.1666	ABF81420.1	327	3.00E-100	NBS type disease resistance protein [Populus trichocarpa]	sp|Q7XBQ9|RGA2_SOLBU	129.4	8.00E-29	Disease resistance protein RGA2 OS=Solanum bulbocastanum GN=RGA2 PE=1 SV=1	At3g14460	197.2	4.70E-50	KOG4658	Apoptotic ATPase	--	--	--	--	--	-	-	-
Unigene0000569	--	3635	32243	8.8103	XP_010111927.1	259	1.00E-83	Uncharacterized WD repeat-containing protein [Morus notabilis]	--	--	--	--	--	--	--	--	--	--	--	--	--	--	-	-	-
Unigene0000570	--	524	20	0.0379	ABF81420.1	133	3.00E-34	NBS type disease resistance protein [Populus trichocarpa]	--	--	--	--	At3g14460	95.1	1.20E-19	KOG4658	Apoptotic ATPase	--	--	--	--	--	-	-	-
Unigene0000571	ASP	1060	939	0.8799	XP_007029360.2	277	3.00E-91	PREDICTED: miraculin [Theobroma cacao]	sp|P13087|MIRA_SYNDU	196.4	5.20E-49	Miraculin OS=Synsepalum dulcificum PE=1 SV=3	--	--	--	--	--	--	--	--	--	--	GO:0080090//regulation of primary metabolic process;GO:0045861//negative regulation of proteolysis;GO:0051346//negative regulation of hydrolase activity;GO:0051248//negative regulation of protein metabolic process;GO:0048519//negative regulation of biological process;GO:0044092//negative regulation of molecular function;GO:0052547//regulation of peptidase activity;GO:0050790//regulation of cataly…	-	-
Unigene0000572	ISA1	2967	54373	18.2023	XP_010106957.1	853	0	Isoamylase 1 [Morus notabilis]	sp|O04196|ISOA1_ARATH	755	1.10E-216	Isoamylase 1, chloroplastic OS=Arabidopsis thaliana GN=ISA1 PE=1 SV=1	At2g39930	755	1.60E-217	KOG0470	1,4-alpha-glucan branching enzyme/starch branching enzyme II	K01214//ISA; isoamylase [EC:3.2.1.68]	1.20E-234	817	zju:107417675	ko01100//Metabolic pathways//Global and overview maps//Metabolism;ko01110//Biosynthesis of secondary metabolites//Global and overview maps//Metabolism;ko00500//Starch and sucrose metabolism//Carbohydrate metabolism//Metabolism	GO:0005984//disaccharide metabolic process;GO:0048518//positive regulation of biological process;GO:0044264//cellular polysaccharide metabolic process;GO:0071704//organic substance metabolic process;GO:0008152//metabolic process;GO:0009311//oligosaccharide metabolic process;GO:1901576//organic substance biosynthetic process;GO:0043170//macromolecule metabolic process;GO:0044723//single-organism c…	GO:0004133//glycogen debranching enzyme activity;GO:0043167//ion binding;GO:0016787//hydrolase activity;GO:0005488//binding;GO:0016798//hydrolase activity, acting on glycosyl bonds;GO:0003824//catalytic activity	GO:1902494//catalytic complex;GO:0043234//protein complex;GO:0044464//cell part;GO:0032991//macromolecular complex;GO:0009536//plastid;GO:0005737//cytoplasm;GO:0044424//intracellular part;GO:0043226//organelle;GO:0005622//intracellular;GO:0043033//isoamylase complex;GO:0043227//membrane-bounded organelle;GO:0043229//intracellular organelle;GO:0005623//cell;GO:0044444//cytoplasmic part;GO:0043231/…
Unigene0000573	--	235	127	0.5368	--	--	--	--	--	--	--	--	--	--	--	--	--	--	--	--	--	--	-	-	-
Unigene0000574	--	533	3146	5.8626	XP_010092152.1	152	2.00E-45	hypothetical protein L484_017841 [Morus notabilis]	--	--	--	--	--	--	--	--	--	--	--	--	--	--	-	-	-
Unigene0000575	--	448	1398	3.0995	XP_010108540.1	69.3	3.00E-13	hypothetical protein L484_019390 [Morus notabilis]	--	--	--	--	--	--	--	--	--	--	--	--	--	--	-	GO:0032550//purine ribonucleoside binding;GO:0001882//nucleoside binding;GO:0036094//small molecule binding;GO:0032549//ribonucleoside binding;GO:0016818//hydrolase activity, acting on acid anhydrides, in phosphorus-containing anhydrides;GO:1901363//heterocyclic compound binding;GO:0005488//binding;GO:0097367//carbohydrate derivative binding;GO:0016817//hydrolase activity, acting on acid anhydrid…	-
Unigene0000576	GLIP5	1092	348	0.3165	XP_010107079.1	692	0	GDSL esterase/lipase 5 [Morus notabilis]	sp|Q9SSA7|GLIP5_ARATH	316.6	3.60E-85	GDSL esterase/lipase 5 OS=Arabidopsis thaliana GN=GLIP5 PE=2 SV=2	--	--	--	--	--	--	--	--	--	--	-	GO:0003824//catalytic activity;GO:0016787//hydrolase activity	-
Unigene0000577	TOC132	4075	150147	36.5973	XP_010090304.1	2464	0	Translocase of chloroplast 120 [Morus notabilis]	sp|Q9SLF3|TC132_ARATH	1112.8	0.00E+00	Translocase of chloroplast 132, chloroplastic OS=Arabidopsis thaliana GN=TOC132 PE=1 SV=1	--	--	--	--	--	--	--	--	--	--	-	GO:0003824//catalytic activity;GO:0016787//hydrolase activity	-
Unigene0000578	--	838	524	0.6211	XP_010098667.1	218	1.00E-64	NAD(P)H-hydrate epimerase [Morus notabilis]	--	--	--	--	--	--	--	--	--	--	--	--	--	--	GO:0008152//metabolic process	-	-
Unigene0000579	--	2733	2984	1.0845	AFK13856.1	277	2.00E-93	Ty3/gypsy retrotransposon protein [Beta vulgaris subsp. vulgaris] [Beta vulgaris]	--	--	--	--	--	--	--	--	--	--	--	--	--	--	-	-	-
Unigene0000580	--	516	187	0.36	--	--	--	--	--	--	--	--	--	--	--	--	--	--	--	--	--	--	-	-	-
Unigene0000581	--	1651	4391	2.6417	XP_010111183.1	67.4	4.00E-11	hypothetical protein L484_015066 [Morus notabilis]	--	--	--	--	--	--	--	--	--	--	--	--	--	--	-	-	-
Unigene0000582	--	558	140	0.2492	XP_016667162.1	236	7.00E-76	PREDICTED: uncharacterized mitochondrial protein AtMg00810-like [Gossypium hirsutum]	--	--	--	--	At1g32590	134.4	1.90E-31	KOG0017	FOG: Transposon-encoded proteins with TYA, reverse transcriptase, integrase domains in various combinations	--	--	--	--	--	-	-	-
Unigene0000583	GIP	5290	8157	1.5316	XP_010113352.1	1610	0	Retrovirus-related Pol polyprotein from transposon TNT 1-94 [Morus notabilis]	sp|P04146|COPIA_DROME	351.3	6.30E-95	Copia protein OS=Drosophila melanogaster GN=GIP PE=1 SV=3	At2g07420	689.5	1.50E-197	KOG0017	FOG: Transposon-encoded proteins with TYA, reverse transcriptase, integrase domains in various combinations	K03515//REV1; DNA repair protein REV1 [EC:2.7.7.-]	1.40E-225	787.7	ghi:107894697	--	-	GO:0016740//transferase activity;GO:0016772//transferase activity, transferring phosphorus-containing groups;GO:0003824//catalytic activity	-
Unigene0000584	WER	787	4542	5.7323	XP_010100461.1	449	7.00E-160	Transcription factor WER [Morus notabilis]	sp|Q9SEI0|WER_ARATH	200.7	2.00E-50	Transcription factor WER OS=Arabidopsis thaliana GN=WER PE=1 SV=1	At5g14750	200.7	3.10E-51	KOG0048	Transcription factor, Myb superfamily	K09422//MYBP; transcription factor MYB, plant	3.10E-52	209.1	jre:109013728	ko04626//Plant-pathogen interaction//Environmental adaptation//Organismal Systems	-	GO:0005488//binding	-
Unigene0000585	--	394	606	1.5277	XP_010110406.1	94.7	5.00E-22	Secretory carrier-associated membrane protein 3 [Morus notabilis]	--	--	--	--	--	--	--	--	--	--	--	--	--	--	GO:0044699//single-organism process;GO:0008152//metabolic process;GO:0044710//single-organism metabolic process	GO:0016705//oxidoreductase activity, acting on paired donors, with incorporation or reduction of molecular oxygen;GO:0043169//cation binding;GO:0016491//oxidoreductase activity;GO:0046914//transition metal ion binding;GO:0019842//vitamin binding;GO:0036094//small molecule binding;GO:0046872//metal ion binding;GO:0043167//ion binding;GO:0003824//catalytic activity;GO:0005488//binding	-
Unigene0000586	UGT88A1	717	1812	2.5101	XP_010100778.1	281	7.00E-91	UDP-glycosyltransferase 88A1 [Morus notabilis]	sp|Q9LK73|U88A1_ARATH	206.5	3.40E-52	UDP-glycosyltransferase 88A1 OS=Arabidopsis thaliana GN=UGT88A1 PE=2 SV=1	At3g16520	206.5	5.20E-53	KOG1192	UDP-glucuronosyl and UDP-glucosyl transferase	K22845//PGT1; phlorizin synthase [EC:2.4.1.357]	7.50E-66	254.2	fve:101300099	ko01110//Biosynthesis of secondary metabolites//Global and overview maps//Metabolism;ko00941//Flavonoid biosynthesis//Biosynthesis of other secondary metabolites//Metabolism	-	GO:0003824//catalytic activity;GO:0016757//transferase activity, transferring glycosyl groups;GO:0016740//transferase activity	-
Unigene0000587	Cht10	451	94	0.207	XP_010091432.1	275	4.00E-93	Chitinase 10 [Morus notabilis]	sp|Q5NB11|CHI10_ORYSJ	203	2.40E-51	Chitinase 10 OS=Oryza sativa subsp. japonica GN=Cht10 PE=2 SV=1	At1g02360	207.6	1.50E-53	KOG4742	Predicted chitinase	--	--	--	--	--	GO:0006807//nitrogen compound metabolic process;GO:0044260//cellular macromolecule metabolic process;GO:0006026//aminoglycan catabolic process;GO:0044237//cellular metabolic process;GO:0071704//organic substance metabolic process;GO:0071554//cell wall organization or biogenesis;GO:0009056//catabolic process;GO:0043170//macromolecule metabolic process;GO:0044036//cell wall macromolecule metabolic …	GO:0003824//catalytic activity;GO:0016787//hydrolase activity	-
Unigene0000588	--	1045	8985	8.5401	XP_010097261.1	84.3	6.00E-18	hypothetical protein L484_025810 [Morus notabilis]	--	--	--	--	--	--	--	--	--	--	--	--	--	--	-	-	-
Unigene0000589	--	767	458	0.5931	--	--	--	--	--	--	--	--	--	--	--	--	--	--	--	--	--	--	-	-	-
Unigene0000590	--	2727	77274	28.1454	XP_009343782.1	867	0	PREDICTED: vacuolar protein sorting-associated protein 62-like [Pyrus x bretschneideri]	--	--	--	--	--	--	--	--	--	--	--	--	--	--	-	-	-
Unigene0000591	UGT89B1	389	1606	4.1007	XP_010111943.1	238	1.00E-75	UDP-glycosyltransferase [Morus notabilis]	sp|Q9C9B0|U89B1_ARATH	152.9	2.40E-36	UDP-glycosyltransferase 89B1 OS=Arabidopsis thaliana GN=UGT89B1 PE=2 SV=2	At1g73880	152.9	3.70E-37	KOG1192	UDP-glucuronosyl and UDP-glucosyl transferase	--	--	--	--	--	-	GO:0035251//UDP-glucosyltransferase activity;GO:0016757//transferase activity, transferring glycosyl groups;GO:0003824//catalytic activity;GO:0008194//UDP-glycosyltransferase activity;GO:0046527//glucosyltransferase activity;GO:0016740//transferase activity;GO:0016758//transferase activity, transferring hexosyl groups	-
Unigene0000592	UGT89B1	683	5273	7.6683	XP_010111942.1	259	2.00E-82	UDP-glycosyltransferase [Morus notabilis]	sp|Q9C9B0|U89B1_ARATH	156.8	2.90E-37	UDP-glycosyltransferase 89B1 OS=Arabidopsis thaliana GN=UGT89B1 PE=2 SV=2	At1g73880	156.8	4.50E-38	KOG1192	UDP-glucuronosyl and UDP-glucosyl transferase	--	--	--	--	--	-	GO:0003824//catalytic activity;GO:0016758//transferase activity, transferring hexosyl groups;GO:0016740//transferase activity;GO:0016757//transferase activity, transferring glycosyl groups	-
Unigene0000593	UGT89B1	1556	25269	16.1301	XP_010111943.1	778	0	UDP-glycosyltransferase [Morus notabilis]	sp|Q9C9B0|U89B1_ARATH	463.8	2.60E-129	UDP-glycosyltransferase 89B1 OS=Arabidopsis thaliana GN=UGT89B1 PE=2 SV=2	At1g73880	458	2.10E-128	KOG1192	UDP-glucuronosyl and UDP-glucosyl transferase	--	--	--	--	--	-	GO:0003824//catalytic activity;GO:0008194//UDP-glycosyltransferase activity;GO:0035251//UDP-glucosyltransferase activity;GO:0016757//transferase activity, transferring glycosyl groups;GO:0016758//transferase activity, transferring hexosyl groups;GO:0046527//glucosyltransferase activity;GO:0016740//transferase activity	-
Unigene0000594	--	749	1446	1.9175	XP_010090811.1	135	2.00E-34	Dol-P-Man:Man(5)GlcNAc(2)-PP-Dol alpha-1,3-mannosyltransferase [Morus notabilis]	--	--	--	--	--	--	--	--	--	--	--	--	--	--	-	GO:0016757//transferase activity, transferring glycosyl groups;GO:0003824//catalytic activity;GO:0016740//transferase activity	-
Unigene0000595	HST	2338	13832	5.8763	XP_010105087.1	395	1.00E-128	Homogentisate phytyltransferase 2 [Morus notabilis]	sp|Q1ACB3|HSTC_ARATH	248.8	1.90E-64	Homogentisate solanesyltransferase, chloroplastic OS=Arabidopsis thaliana GN=HST PE=1 SV=1	--	--	--	--	--	K12501//HST; homogentisate solanesyltransferase [EC:2.5.1.117]	2.20E-74	284.3	csat:104764953	ko00130//Ubiquinone and other terpenoid-quinone biosynthesis//Metabolism of cofactors and vitamins//Metabolism	-	-	-
Unigene0000596	SD11	1256	6748	5.3364	XP_011016742.1	395	1.00E-134	PREDICTED: G-type lectin S-receptor-like serine/threonine-protein kinase SD1-1 [Populus euphratica]	sp|O81833|SD11_ARATH	385.2	9.30E-106	G-type lectin S-receptor-like serine/threonine-protein kinase SD1-1 OS=Arabidopsis thaliana GN=SD11 PE=1 SV=1	At4g23240	298.5	1.70E-80	KOG1187	Serine/threonine protein kinase	--	--	--	--	--	GO:0009987//cellular process	GO:0016740//transferase activity;GO:0016772//transferase activity, transferring phosphorus-containing groups;GO:0016301//kinase activity;GO:0003824//catalytic activity	-
Unigene0000597	UBC	474	19	0.0398	XP_005707935.1	311	3.00E-107	ubiquitin [Galdieria sulphuraria]	sp|P0CG48|UBC_HUMAN	308.1	5.50E-83	Polyubiquitin-C OS=Homo sapiens GN=UBC PE=1 SV=3	Hs16163829	308.1	8.30E-84	KOG0001	Ubiquitin and ubiquitin-like proteins	K08770//UBC; ubiquitin C	1.40E-81	305.8	gsl:Gasu_52970	--	-	-	-
Unigene0000598	--	1410	1217	0.8573	--	--	--	--	--	--	--	--	--	--	--	--	--	--	--	--	--	--	-	-	-
Unigene0000599	--	1045	5489	5.2172	XP_012573037.1	101	5.00E-21	PREDICTED: probable ATP-dependent RNA helicase DDX11 isoform X3 [Cicer arietinum]	--	--	--	--	--	--	--	--	--	--	--	--	--	--	-	-	-
Unigene0000600	--	551	148	0.2668	--	--	--	--	--	--	--	--	--	--	--	--	--	--	--	--	--	--	-	-	-
Unigene0000601	ATM	3666	51176	13.8654	XP_015882532.1	872	0	PREDICTED: serine/threonine-protein kinase ATM-like [Ziziphus jujuba]	sp|Q9M3G7|ATM_ARATH	115.9	3.10E-24	Serine/threonine-protein kinase ATM OS=Arabidopsis thaliana GN=ATM PE=2 SV=1	At3g48190	115.9	4.70E-25	KOG0892	Protein kinase ATM/Tel1, involved in telomere length regulation and DNA repair	K04728//ATM; serine-protein kinase ATM [EC:2.7.11.1]	6.10E-212	741.9	pmum:103338375	ko03440//Homologous recombination//Replication and repair//Genetic Information Processing	-	-	-
Unigene0000602	--	570	2857	4.9785	XP_010113028.1	205	1.00E-59	hypothetical protein L484_022753 [Morus notabilis]	--	--	--	--	--	--	--	--	--	--	--	--	--	--	GO:0065007//biological regulation;GO:0010468//regulation of gene expression;GO:0060255//regulation of macromolecule metabolic process;GO:0050789//regulation of biological process;GO:0019222//regulation of metabolic process	-	-
Unigene0000603	--	710	17742	24.8201	KHG15459.1	108	1.00E-27	LL-diaminopimelate aminotransferase [Gossypium arboreum]	--	--	--	--	--	--	--	--	--	--	--	--	--	--	-	-	-
Unigene0000604	--	1105	5033	4.524	XP_010104920.1	473	2.00E-165	Transposon Ty3-I Gag-Pol polyprotein [Morus notabilis]	--	--	--	--	At3g11970_2	333.2	5.60E-91	KOG0017	FOG: Transposon-encoded proteins with TYA, reverse transcriptase, integrase domains in various combinations	--	--	--	--	--	-	-	-
Unigene0000605	--	940	7446	7.8678	KYP45761.1	259	1.00E-83	Retrotransposable element Tf2 [Cajanus cajan]	--	--	--	--	At2g14640_2	237.7	2.70E-62	KOG0017	FOG: Transposon-encoded proteins with TYA, reverse transcriptase, integrase domains in various combinations	--	--	--	--	--	-	-	-
Unigene0000606	TY3B-I	4264	31657	7.3742	AFK13856.1	1203	0	Ty3/gypsy retrotransposon protein [Beta vulgaris subsp. vulgaris] [Beta vulgaris]	sp|Q7LHG5|YI31B_YEAST	412.9	1.40E-113	Transposon Ty3-I Gag-Pol polyprotein OS=Saccharomyces cerevisiae (strain ATCC 204508 / S288c) GN=TY3B-I PE=3 SV=2	At3g11970_2	675.6	1.80E-193	KOG0017	FOG: Transposon-encoded proteins with TYA, reverse transcriptase, integrase domains in various combinations	--	--	--	--	--	-	-	-
Unigene0000607	PRA1B4	1694	97729	57.302	XP_008370199.1	315	8.00E-103	PREDICTED: PRA1 family protein B4 [Malus domestica]	sp|O80915|PR1B4_ARATH	235.7	1.20E-60	PRA1 family protein B4 OS=Arabidopsis thaliana GN=PRA1B4 PE=1 SV=1	At2g38360	235.7	1.90E-61	KOG3142	Prenylated rab acceptor 1	K20359//RABAC1; PRA1 family protein 1	6.50E-84	315.5	zju:107431087	--	-	-	-
Unigene0000608	Nob1	1344	293	0.2165	XP_016552085.1	118	2.00E-26	PREDICTED: RNA-binding protein NOB1 [Capsicum annuum]	sp|Q6VEU1|NOB1_RAT	286.2	6.30E-76	RNA-binding protein NOB1 OS=Rattus norvegicus GN=Nob1 PE=2 SV=1	7291118	320.5	4.60E-87	KOG2463	Predicted RNA-binding protein Nob1p involved in 26S proteasome assembly	K11883//NOB1; RNA-binding protein NOB1	6.60E-31	139	obr:102703753	ko03008//Ribosome biogenesis in eukaryotes//Translation//Genetic Information Processing	-	-	-
Unigene0000609	--	1912	4863	2.5262	XP_010091355.1	526	9.00E-175	UPF0695 membrane protein [Morus notabilis]	--	--	--	--	--	--	--	--	--	K06199//crcB; fluoride exporter	2.90E-104	383.3	zju:107421017	--	-	-	-
Unigene0000610	RDR1	680	851	1.243	XP_010088177.1	377	4.00E-124	RNA-dependent RNA polymerase 1 [Morus notabilis]	sp|Q9LQV2|RDR1_ARATH	171.4	1.10E-41	RNA-dependent RNA polymerase 1 OS=Arabidopsis thaliana GN=RDR1 PE=2 SV=1	At1g14790	171.4	1.70E-42	KOG0988	RNA-directed RNA polymerase QDE-1 required for posttranscriptional gene silencing and RNA interference	K11699//RDR; RNA-dependent RNA polymerase [EC:2.7.7.48]	1.80E-61	239.6	hbr:110653710	--	-	GO:0016779//nucleotidyltransferase activity;GO:0034062//RNA polymerase activity;GO:0016740//transferase activity;GO:0016772//transferase activity, transferring phosphorus-containing groups;GO:0003824//catalytic activity	-
Unigene0000611	--	433	1347	3.0899	--	--	--	--	--	--	--	--	--	--	--	--	--	--	--	--	--	--	-	-	-
Unigene0000612	--	397	1858	4.6485	XP_003613509.1	52	2.00E-06	NB-ARC domain disease resistance protein [Medicago truncatula]	--	--	--	--	--	--	--	--	--	--	--	--	--	--	-	-	-
Unigene0000613	PSAEB	594	363106	607.1651	ADC53693.1	289	3.00E-99	photosystem I psaE (chloroplast) [Morus alba var. multicaulis] [Morus alba]	sp|Q41229|PSAEB_NICSY	122.5	5.30E-27	Photosystem I reaction center subunit IV B, chloroplastic OS=Nicotiana sylvestris GN=PSAEB PE=1 SV=1	--	--	--	--	--	K02693//psaE; photosystem I subunit IV	9.80E-27	124	lang:109361267	ko01100//Metabolic pathways//Global and overview maps//Metabolism;ko00195//Photosynthesis//Energy metabolism//Metabolism	GO:0009987//cellular process;GO:0044237//cellular metabolic process;GO:0008152//metabolic process	-	GO:0043234//protein complex;GO:0032991//macromolecular complex
Unigene0000614	--	1371	371	0.2688	XP_018819061.1	404	2.00E-136	PREDICTED: golgin IMH1 isoform X1 [Juglans regia]	--	--	--	--	--	--	--	--	--	--	--	--	--	--	-	-	-
Unigene0000615	At3g51280	1722	54536	31.4565	XP_015889748.1	761	0	PREDICTED: protein POLLENLESS 3-LIKE 2 [Ziziphus jujuba]	sp|Q9SD20|MS5L2_ARATH	520	3.30E-146	Protein POLLENLESS 3-LIKE 2 OS=Arabidopsis thaliana GN=At3g51280 PE=2 SV=1	--	--	--	--	--	--	--	--	--	--	-	-	-
Unigene0000616	B3GALT2	1885	27921	14.7123	XP_015866324.1	762	0	PREDICTED: probable beta-1,3-galactosyltransferase 2 isoform X1 [Ziziphus jujuba]	sp|A8MRC7|B3GT2_ARATH	700.7	1.50E-200	Probable beta-1,3-galactosyltransferase 2 OS=Arabidopsis thaliana GN=B3GALT2 PE=2 SV=1	At1g05170	692.2	8.10E-199	KOG2288	Galactosyltransferases	K20855//B3GALT1S; beta-1,3-galactosyltransferase 1/2/3/4/5/7/8 [EC:2.4.1.-]	1.60E-216	756.1	zju:107403921	--	GO:0036211//protein modification process;GO:0044238//primary metabolic process;GO:0006464//cellular protein modification process;GO:0009987//cellular process;GO:0044237//cellular metabolic process;GO:0008152//metabolic process;GO:0071704//organic substance metabolic process;GO:0043412//macromolecule modification;GO:0043170//macromolecule metabolic process;GO:0019538//protein metabolic process;GO:…	GO:0003824//catalytic activity;GO:0016740//transferase activity;GO:0016757//transferase activity, transferring glycosyl groups;GO:0016758//transferase activity, transferring hexosyl groups	GO:0016020//membrane;GO:0044425//membrane part;GO:0031224//intrinsic component of membrane
Unigene0000617	--	314	0	0	--	--	--	--	--	--	--	--	--	--	--	--	--	--	--	--	--	--	-	-	-
Unigene0000618	--	977	264	0.2684	JAT47225.1	118	5.00E-29	hypothetical protein g.33010, partial [Anthurium amnicola]	--	--	--	--	--	--	--	--	--	--	--	--	--	--	-	-	-
Unigene0000619	SYP71	576	123	0.2121	XP_018807202.1	301	1.00E-102	PREDICTED: syntaxin-71-like [Juglans regia]	sp|Q9SF29|SYP71_ARATH	186	3.80E-46	Syntaxin-71 OS=Arabidopsis thaliana GN=SYP71 PE=1 SV=1	--	--	--	--	--	K08506//SYP7; syntaxin of plants SYP7	2.60E-61	238.8	jre:108980657	ko04130//SNARE interactions in vesicular transport//Folding, sorting and degradation//Genetic Information Processing	GO:0009987//cellular process;GO:0016043//cellular component organization;GO:0045184//establishment of protein localization;GO:0006810//transport;GO:0051234//establishment of localization;GO:0033036//macromolecule localization;GO:0071840//cellular component organization or biogenesis;GO:0015031//protein transport;GO:0061024//membrane organization;GO:0051179//localization;GO:0008104//protein locali…	-	-
Unigene0000620	Acot9	1684	20994	12.3826	XP_010101356.1	847	0	BTB/POZ and TAZ domain-containing protein 3 [Morus notabilis]	sp|Q9R0X4|ACOT9_MOUSE	164.1	4.50E-39	Acyl-coenzyme A thioesterase 9, mitochondrial OS=Mus musculus GN=Acot9 PE=1 SV=1	At2g30720	519.6	6.50E-147	KOG2763	Acyl-CoA thioesterase	K17361//ACOT9; acyl-coenzyme A thioesterase 9 [EC:3.1.2.-]	1.80E-182	642.9	pavi:110756853	--	GO:0051276//chromosome organization;GO:0044238//primary metabolic process;GO:0043933//macromolecular complex subunit organization;GO:0010468//regulation of gene expression;GO:0044237//cellular metabolic process;GO:0065007//biological regulation;GO:0006325//chromatin organization;GO:0016569//covalent chromatin modification;GO:0008152//metabolic process;GO:0019222//regulation of metabolic process;G…	GO:0003824//catalytic activity;GO:0005488//binding;GO:0008080//N-acetyltransferase activity;GO:0046914//transition metal ion binding;GO:0016747//transferase activity, transferring acyl groups other than amino-acyl groups;GO:0046872//metal ion binding;GO:0043167//ion binding;GO:0016740//transferase activity;GO:0043169//cation binding;GO:0016407//acetyltransferase activity;GO:0090595//acetyl-CoA:L-…	GO:0005622//intracellular;GO:0005623//cell;GO:0043227//membrane-bounded organelle;GO:0044424//intracellular part;GO:0043229//intracellular organelle;GO:0044464//cell part;GO:0043226//organelle;GO:0043231//intracellular membrane-bounded organelle
Unigene0000621	--	290	248	0.8494	--	--	--	--	--	--	--	--	--	--	--	--	--	--	--	--	--	--	-	-	-
Unigene0000622	--	408	2	0.0049	--	--	--	--	--	--	--	--	--	--	--	--	--	--	--	--	--	--	-	-	-
Unigene0000623	RIBA1	2107	45246	21.3292	XP_010108411.1	548	0	Riboflavin biosynthesis protein ribBA [Morus notabilis]	sp|P47924|RIBA1_ARATH	419.5	7.50E-116	Bifunctional riboflavin biosynthesis protein RIBA 1, chloroplastic OS=Arabidopsis thaliana GN=RIBA1 PE=1 SV=2	At5g64300	419.5	1.10E-116	KOG1284	Bifunctional GTP cyclohydrolase II/3,4-dihydroxy-2butanone-4-phosphate synthase	K14652//ribBA; 3,4-dihydroxy 2-butanone 4-phosphate synthase / GTP cyclohydrolase II [EC:4.1.99.12 3.5.4.25]	9.40E-141	504.6	pmum:103336032	ko01100//Metabolic pathways//Global and overview maps//Metabolism;ko01110//Biosynthesis of secondary metabolites//Global and overview maps//Metabolism;ko00790//Folate biosynthesis//Metabolism of cofactors and vitamins//Metabolism;ko00740//Riboflavin metabolism//Metabolism of cofactors and vitamins//Metabolism	GO:0044767//single-organism developmental process;GO:0048468//cell development;GO:0006771//riboflavin metabolic process;GO:0042726//flavin-containing compound metabolic process;GO:0044281//small molecule metabolic process;GO:0046483//heterocycle metabolic process;GO:0030154//cell differentiation;GO:0040007//growth;GO:0044699//single-organism process;GO:0006767//water-soluble vitamin metabolic pro…	GO:0032549//ribonucleoside binding;GO:0001883//purine nucleoside binding;GO:0043167//ion binding;GO:0097159//organic cyclic compound binding;GO:0003824//catalytic activity;GO:0001882//nucleoside binding;GO:0016830//carbon-carbon lyase activity;GO:0005488//binding;GO:0016829//lyase activity;GO:0043169//cation binding;GO:0097367//carbohydrate derivative binding;GO:0032550//purine ribonucleoside bin…	GO:0009536//plastid;GO:0044464//cell part;GO:0009532//plastid stroma;GO:0005622//intracellular;GO:0043227//membrane-bounded organelle;GO:0005737//cytoplasm;GO:0044444//cytoplasmic part;GO:0043231//intracellular membrane-bounded organelle;GO:0044424//intracellular part;GO:0044446//intracellular organelle part;GO:0043226//organelle;GO:0043229//intracellular organelle;GO:0044435//plastid part;GO:004…
Unigene0000624	--	692	202	0.2899	XP_010109133.1	420	3.00E-147	Transcription factor [Morus notabilis]	--	--	--	--	At5g08520	53.1	7.00E-07	KOG0724	Zuotin and related molecular chaperones (DnaJ superfamily), contains DNA-binding domains	--	--	--	--	--	-	GO:0097159//organic cyclic compound binding;GO:0043167//ion binding;GO:0043169//cation binding;GO:0003676//nucleic acid binding;GO:0046914//transition metal ion binding;GO:0005488//binding;GO:1901363//heterocyclic compound binding;GO:0046872//metal ion binding	-
Unigene0000625	--	254	0	0	XP_010109691.1	132	2.00E-35	Sterol 3-beta-glucosyltransferase [Morus notabilis]	--	--	--	--	At1g36590_2	107.8	8.80E-24	KOG0017	FOG: Transposon-encoded proteins with TYA, reverse transcriptase, integrase domains in various combinations	--	--	--	--	--	GO:0043170//macromolecule metabolic process;GO:0006629//lipid metabolic process;GO:0006139//nucleobase-containing compound metabolic process;GO:1901360//organic cyclic compound metabolic process;GO:0044237//cellular metabolic process;GO:0006807//nitrogen compound metabolic process;GO:0009987//cellular process;GO:0071704//organic substance metabolic process;GO:0006631//fatty acid metabolic process…	GO:0016874//ligase activity;GO:0016740//transferase activity;GO:0003824//catalytic activity;GO:0016885//ligase activity, forming carbon-carbon bonds;GO:0016757//transferase activity, transferring glycosyl groups;GO:0016421//CoA carboxylase activity	GO:0005623//cell;GO:0044424//intracellular part;GO:0005737//cytoplasm;GO:0044444//cytoplasmic part;GO:0005622//intracellular;GO:0044464//cell part
Unigene0000626	RKS1	1327	9938	7.4385	XP_010111023.1	729	0	G-type lectin S-receptor-like serine/threonine-protein kinase RKS1 [Morus notabilis]	sp|Q9ZT07|RKS1_ARATH	431.4	1.20E-119	G-type lectin S-receptor-like serine/threonine-protein kinase RKS1 OS=Arabidopsis thaliana GN=RKS1 PE=3 SV=3	At4g00960	346.3	7.70E-95	KOG1187	Serine/threonine protein kinase	--	--	--	--	--	GO:0044237//cellular metabolic process;GO:0043170//macromolecule metabolic process;GO:0009987//cellular process;GO:0071704//organic substance metabolic process;GO:0036211//protein modification process;GO:0008152//metabolic process;GO:0006464//cellular protein modification process;GO:0006796//phosphate-containing compound metabolic process;GO:0044238//primary metabolic process;GO:0006793//phosphor…	GO:0003824//catalytic activity;GO:0036094//small molecule binding;GO:0001882//nucleoside binding;GO:0016740//transferase activity;GO:0032549//ribonucleoside binding;GO:0016773//phosphotransferase activity, alcohol group as acceptor;GO:0016772//transferase activity, transferring phosphorus-containing groups;GO:0016301//kinase activity;GO:0032550//purine ribonucleoside binding;GO:0004672//protein k…	-
Unigene0000627	--	315	177	0.5581	XP_004309195.2	101	3.00E-24	PREDICTED: probable LRR receptor-like serine/threonine-protein kinase At3g47570 [Fragaria vesca subsp. vesca] [Fragaria vesca]	--	--	--	--	--	--	--	--	--	--	--	--	--	--	-	GO:0016740//transferase activity;GO:0016301//kinase activity;GO:0003824//catalytic activity;GO:0016772//transferase activity, transferring phosphorus-containing groups	-
Unigene0000628	At3g47570	1745	2383	1.3564	XP_004309195.2	457	4.00E-157	PREDICTED: probable LRR receptor-like serine/threonine-protein kinase At3g47570 [Fragaria vesca subsp. vesca] [Fragaria vesca]	sp|C0LGP4|Y3475_ARATH	118.2	3.00E-25	Probable LRR receptor-like serine/threonine-protein kinase At3g47570 OS=Arabidopsis thaliana GN=At3g47570 PE=2 SV=1	At5g38990	59.7	1.90E-08	KOG1187	Serine/threonine protein kinase	--	--	--	--	--	-	-	-
Unigene0000629	At3g47570	1484	12840	8.5939	XP_018817662.1	436	6.00E-141	PREDICTED: probable LRR receptor-like serine/threonine-protein kinase At3g47570 [Juglans regia]	sp|C0LGP4|Y3475_ARATH	324.3	2.30E-87	Probable LRR receptor-like serine/threonine-protein kinase At3g47570 OS=Arabidopsis thaliana GN=At3g47570 PE=2 SV=1	At1g78530	147.9	4.50E-35	KOG1187	Serine/threonine protein kinase	--	--	--	--	--	GO:0044237//cellular metabolic process;GO:0006796//phosphate-containing compound metabolic process;GO:0009987//cellular process;GO:0008152//metabolic process;GO:0006793//phosphorus metabolic process	GO:0016301//kinase activity;GO:0016772//transferase activity, transferring phosphorus-containing groups;GO:0004672//protein kinase activity;GO:0004674//protein serine/threonine kinase activity;GO:0016491//oxidoreductase activity;GO:0016773//phosphotransferase activity, alcohol group as acceptor;GO:0016740//transferase activity;GO:0003824//catalytic activity	GO:0016020//membrane
Unigene0000630	--	792	741	0.9293	AFK13856.1	92	3.00E-34	Ty3/gypsy retrotransposon protein [Beta vulgaris subsp. vulgaris] [Beta vulgaris]	--	--	--	--	--	--	--	--	--	--	--	--	--	--	-	-	-
Unigene0000631	--	226	398	1.7492	AFK13856.1	72	2.00E-14	Ty3/gypsy retrotransposon protein [Beta vulgaris subsp. vulgaris] [Beta vulgaris]	--	--	--	--	--	--	--	--	--	--	--	--	--	--	-	-	-
Unigene0000632	--	261	51	0.1941	XP_017245360.1	132	2.00E-35	PREDICTED: pleiotropic drug resistance protein 1-like [Daucus carota subsp. sativus] [Daucus carota]	--	--	--	--	--	--	--	--	--	--	--	--	--	--	-	-	-
Unigene0000633	--	2566	2224	0.8609	AFK13856.1	342	2.00E-104	Ty3/gypsy retrotransposon protein [Beta vulgaris subsp. vulgaris] [Beta vulgaris]	--	--	--	--	--	--	--	--	--	--	--	--	--	--	-	-	-
Unigene0000634	pol	1139	2417	2.1077	JAU97363.1	321	2.00E-113	Transposon Ty3-G Gag-Pol polyprotein, partial [Noccaea caerulescens]	sp|Q8I7P9|POL5_DROME	172.9	6.60E-42	Retrovirus-related Pol polyprotein from transposon opus OS=Drosophila melanogaster GN=pol PE=3 SV=1	At1g36590_2	268.1	2.30E-71	KOG0017	FOG: Transposon-encoded proteins with TYA, reverse transcriptase, integrase domains in various combinations	--	--	--	--	--	-	-	-
Unigene0000635	RTL1	879	1005	1.1356	KYP33690.1	331	2.00E-111	Retrovirus-related Pol polyprotein from transposon 297 family [Cajanus cajan]	sp|A6NKG5|RTL1_HUMAN	92.8	6.70E-18	Retrotransposon-like protein 1 OS=Homo sapiens GN=RTL1 PE=3 SV=3	At1g36590_2	302	1.10E-81	KOG0017	FOG: Transposon-encoded proteins with TYA, reverse transcriptase, integrase domains in various combinations	--	--	--	--	--	-	-	-
Unigene0000636	pol	5569	10527	1.8775	AFK13856.1	1152	0	Ty3/gypsy retrotransposon protein [Beta vulgaris subsp. vulgaris] [Beta vulgaris]	sp|P20825|POL2_DROME	353.6	1.30E-95	Retrovirus-related Pol polyprotein from transposon 297 OS=Drosophila melanogaster GN=pol PE=3 SV=1	At1g35370_2	665.2	3.20E-190	KOG0017	FOG: Transposon-encoded proteins with TYA, reverse transcriptase, integrase domains in various combinations	--	--	--	--	--	-	-	-
Unigene0000637	TT10	1987	3506	1.7526	XP_008239151.1	828	0	PREDICTED: laccase-15-like [Prunus mume]	sp|Q84J37|LAC15_ARATH	652.9	3.80E-186	Laccase-15 OS=Arabidopsis thaliana GN=TT10 PE=1 SV=1	At5g09360	604.7	1.80E-172	KOG1263	Multicopper oxidases	K05909//E1.10.3.2; laccase [EC:1.10.3.2]	1.90E-244	849	pavi:110758565	--	GO:0044699//single-organism process;GO:1901360//organic cyclic compound metabolic process;GO:0044710//single-organism metabolic process;GO:0006725//cellular aromatic compound metabolic process;GO:0009698//phenylpropanoid metabolic process;GO:0009987//cellular process;GO:0044763//single-organism cellular process;GO:0044237//cellular metabolic process;GO:0009808//lignin metabolic process;GO:0008152…	GO:0016682//oxidoreductase activity, acting on diphenols and related substances as donors, oxygen as acceptor;GO:0043169//cation binding;GO:0016491//oxidoreductase activity;GO:0003824//catalytic activity;GO:0005488//binding;GO:0016679//oxidoreductase activity, acting on diphenols and related substances as donors;GO:0043167//ion binding	GO:0005576//extracellular region
Unigene0000638	--	1452	23877	16.3333	XP_015900541.1	530	0	PREDICTED: A-kinase anchor protein 17A [Ziziphus jujuba]	--	--	--	--	At1g59600	402.5	9.90E-112	KOG2891	Surface glycoprotein	K13169//SFRS17; splicing factor, arginine/serine-rich 17	1.70E-133	479.9	tcc:18591972	--	-	-	-
Unigene0000639	--	294	389	1.3142	ACU44975.1	62	4.00E-12	senescence-associated protein-like, partial [Pfiesteria piscicida]	--	--	--	--	--	--	--	--	--	--	--	--	--	--	-	-	-
Unigene0000640	--	380	243	0.6352	--	--	--	--	--	--	--	--	--	--	--	--	--	--	--	--	--	--	-	-	-
Unigene0000641	CG45057	915	197	0.2138	XP_002946586.1	59.3	5.00E-08	hypothetical protein VOLCADRAFT_103013 [Volvox carteri f. nagariensis]	sp|Q9VV43|Y5057_DROME	225.7	6.90E-58	TPPP family protein CG45057 OS=Drosophila melanogaster GN=CG45057 PE=2 SV=1	7294125	225.7	1.00E-58	KOG4070	Putative signal transduction protein p25	--	--	--	--	--	-	-	-
Unigene0000642	--	1337	1561	1.1597	XP_010107316.1	68.6	5.00E-12	hypothetical protein L484_009450 [Morus notabilis]	--	--	--	--	--	--	--	--	--	--	--	--	--	--	-	-	-
Unigene0000643	THO7A	1535	36384	23.543	XP_015878530.1	401	4.00E-137	PREDICTED: THO complex subunit 7A [Ziziphus jujuba]	sp|Q8LDS5|THO7A_ARATH	298.9	1.10E-79	THO complex subunit 7A OS=Arabidopsis thaliana GN=THO7A PE=1 SV=1	At3g02950	290	7.60E-78	KOG3215	Uncharacterized conserved protein	K13176//THOC7; THO complex subunit 7	7.70E-92	341.7	lang:109334825	ko03013//RNA transport//Translation//Genetic Information Processing	GO:0090304//nucleic acid metabolic process;GO:0009987//cellular process;GO:0006807//nitrogen compound metabolic process;GO:0043170//macromolecule metabolic process;GO:0010467//gene expression;GO:1901360//organic cyclic compound metabolic process;GO:0046483//heterocycle metabolic process;GO:0071704//organic substance metabolic process;GO:0044260//cellular macromolecule metabolic process;GO:0044238…	-	-
Unigene0000644	--	683	5845	8.5001	XP_008351588.1	142	2.00E-38	PREDICTED: disease resistance protein RGA2-like [Malus domestica]	--	--	--	--	--	--	--	--	--	--	--	--	--	--	-	-	-
Unigene0000645	--	293	129	0.4373	--	--	--	--	--	--	--	--	--	--	--	--	--	--	--	--	--	--	-	-	-
Unigene0000646	--	2801	2791	0.9897	XP_010113352.1	513	0	Retrovirus-related Pol polyprotein from transposon TNT 1-94 [Morus notabilis]	--	--	--	--	At2g07420	287.3	9.00E-77	KOG0017	FOG: Transposon-encoded proteins with TYA, reverse transcriptase, integrase domains in various combinations	K03515//REV1; DNA repair protein REV1 [EC:2.7.7.-]	7.60E-146	521.9	ghi:107894697	--	-	-	-
Unigene0000647	STR8	1770	8887	4.987	XP_015883939.1	622	0	PREDICTED: rhodanese-like domain-containing protein 8, chloroplastic [Ziziphus jujuba]	sp|F4I933|STR8_ARATH	525.8	6.20E-148	Rhodanese-like domain-containing protein 8, chloroplastic OS=Arabidopsis thaliana GN=STR8 PE=2 SV=1	--	--	--	--	--	--	--	--	--	--	-	-	GO:0043226//organelle;GO:0043227//membrane-bounded organelle;GO:0044464//cell part;GO:0005623//cell;GO:0044424//intracellular part;GO:0043229//intracellular organelle;GO:0005622//intracellular;GO:0043231//intracellular membrane-bounded organelle
Unigene0000648	--	609	34572	56.3854	NP_187054.3	196	2.00E-62	transmembrane protein [Arabidopsis thaliana]	--	--	--	--	--	--	--	--	--	--	--	--	--	--	-	-	-
Unigene0000649	--	317	172	0.5389	--	--	--	--	--	--	--	--	--	--	--	--	--	--	--	--	--	--	-	-	-
Unigene0000650	GIP	5008	13460	2.6696	KYP48513.1	1158	0	Retrovirus-related Pol polyprotein from transposon TNT 1-94 [Cajanus cajan]	sp|P10978|POLX_TOBAC	828.9	9.80E-239	Retrovirus-related Pol polyprotein from transposon TNT 1-94 OS=Nicotiana tabacum PE=2 SV=1	At2g13930	1029.6	5.70E-300	KOG0017	FOG: Transposon-encoded proteins with TYA, reverse transcriptase, integrase domains in various combinations	K03006//RPB1; DNA-directed RNA polymerase II subunit RPB1 [EC:2.7.7.6]	2.10E-162	577.8	adu:107466525	ko01100//Metabolic pathways//Global and overview maps//Metabolism;ko00230//Purine metabolism//Nucleotide metabolism//Metabolism;ko00240//Pyrimidine metabolism//Nucleotide metabolism//Metabolism;ko03020//RNA polymerase//Transcription//Genetic Information Processing	-	-	-
Unigene0000651	RPS19A	545	367	0.6689	XP_004983991.1	298	4.00E-103	PREDICTED: 40S ribosomal protein S19 [Setaria italica]	sp|P40978|RS19_ORYSJ	288.5	5.10E-77	40S ribosomal protein S19 OS=Oryza sativa subsp. japonica GN=RPS19A PE=3 SV=1	At3g02080	228.8	7.40E-60	KOG3411	40S ribosomal protein S19	K02966//RP-S19e; small subunit ribosomal protein S19e	4.50E-79	297.7	sbi:8057851	ko03010//Ribosome//Translation//Genetic Information Processing	-	-	-
Unigene0000652	--	317	114	0.3572	--	--	--	--	--	--	--	--	--	--	--	--	--	--	--	--	--	--	-	-	-
Unigene0000653	--	593	196	0.3283	--	--	--	--	--	--	--	--	--	--	--	--	--	--	--	--	--	--	-	-	-
Unigene0000654	SAUR20	442	250	0.5618	AMQ09529.1	150	6.00E-46	small auxin up regulated protein [Boehmeria nivea]	sp|Q9FJG0|SAU20_ARATH	117.1	1.70E-25	Auxin-responsive protein SAUR20 OS=Arabidopsis thaliana GN=SAUR20 PE=2 SV=1	--	--	--	--	--	K14488//SAUR; SAUR family protein	3.00E-33	145.2	zju:107426685	ko04075//Plant hormone signal transduction//Signal transduction//Environmental Information Processing	-	-	-
Unigene0000655	--	642	428	0.6622	--	--	--	--	--	--	--	--	--	--	--	--	--	--	--	--	--	--	-	-	-
Unigene0000656	--	379	237	0.6211	--	--	--	--	--	--	--	--	--	--	--	--	--	--	--	--	--	--	-	-	-
Unigene0000657	--	1912	6041	3.1382	XP_010107435.1	93.2	1.00E-18	Cleavage and polyadenylation specificity factor subunit 5 [Morus notabilis]	--	--	--	--	--	--	--	--	--	--	--	--	--	--	GO:0090304//nucleic acid metabolic process;GO:0046483//heterocycle metabolic process;GO:0016070//RNA metabolic process;GO:0031123//RNA 3'-end processing;GO:0008152//metabolic process;GO:0006807//nitrogen compound metabolic process;GO:0009987//cellular process;GO:0031124//mRNA 3'-end processing;GO:0043170//macromolecule metabolic process;GO:0006725//cellular aromatic compound metabolic process;GO:…	GO:0003824//catalytic activity	GO:0032991//macromolecular complex;GO:0043234//protein complex
Unigene0000658	--	719	977	1.3497	--	--	--	--	--	--	--	--	--	--	--	--	--	--	--	--	--	--	-	-	-
Unigene0000659	--	362	8327	22.8476	NP_973472.1	58.5	3.00E-10	aspartate carbamoyltransferase [Arabidopsis thaliana]	--	--	--	--	--	--	--	--	--	--	--	--	--	--	-	-	-
Unigene0000660	--	2097	31940	15.1285	XP_010099569.1	188	2.00E-47	TMV resistance protein N [Morus notabilis]	--	--	--	--	--	--	--	--	--	--	--	--	--	--	-	-	-
Unigene0000661	--	651	147	0.2243	--	--	--	--	--	--	--	--	--	--	--	--	--	--	--	--	--	--	-	-	-
Unigene0000662	--	446	507	1.1291	--	--	--	--	--	--	--	--	--	--	--	--	--	--	--	--	--	--	-	-	-
Unigene0000663	--	385	284	0.7327	--	--	--	--	--	--	--	--	--	--	--	--	--	--	--	--	--	--	-	-	-
Unigene0000664	--	725	243	0.3329	--	--	--	--	--	--	--	--	--	--	--	--	--	--	--	--	--	--	-	-	-
Unigene0000665	--	1520	717	0.4685	KZV54069.1	410	2.00E-132	Beta-galactosidase [Dorcoceras hygrometricum]	--	--	--	--	At4g10990_1	65.1	3.90E-10	KOG0017	FOG: Transposon-encoded proteins with TYA, reverse transcriptase, integrase domains in various combinations	--	--	--	--	--	-	-	-
Unigene0000666	--	1284	366	0.2831	XP_014507945.1	62.8	2.00E-08	PREDICTED: cuticle collagen 2C-like isoform X2 [Vigna radiata var. radiata] [Vigna radiata]	--	--	--	--	--	--	--	--	--	--	--	--	--	--	-	-	-
Unigene0000667	GIP	1536	1896	1.226	KYP41064.1	790	0	Retrovirus-related Pol polyprotein from transposon TNT 1-94 [Cajanus cajan]	sp|P10978|POLX_TOBAC	366.3	5.50E-100	Retrovirus-related Pol polyprotein from transposon TNT 1-94 OS=Nicotiana tabacum PE=2 SV=1	At4g10990_1	496.9	4.10E-140	KOG0017	FOG: Transposon-encoded proteins with TYA, reverse transcriptase, integrase domains in various combinations	--	--	--	--	--	-	-	-
Unigene0000668	ACP20	779	144	0.1836	JAT59085.1	201	2.00E-63	Cuticle protein 19, partial [Anthurium amnicola]	sp|P45583|CU19_LOCMI	114	2.50E-24	Cuticle protein 19 OS=Locusta migratoria PE=1 SV=1	--	--	--	--	--	--	--	--	--	--	-	-	-
Unigene0000669	ACP20	545	57	0.1039	JAT40055.1	170	2.00E-52	Cuticle protein 8 [Anthurium amnicola]	sp|P45583|CU19_LOCMI	117.1	2.10E-25	Cuticle protein 19 OS=Locusta migratoria PE=1 SV=1	--	--	--	--	--	--	--	--	--	--	-	-	-
Unigene0000670	--	421	89	0.21	--	--	--	--	--	--	--	--	--	--	--	--	--	--	--	--	--	--	-	-	-
Unigene0000671	SHM3	2138	62538	29.0533	XP_010108405.1	825	0	Serine hydroxymethyltransferase [Morus notabilis]	sp|Q94JQ3|GLYP3_ARATH	785	6.90E-226	Serine hydroxymethyltransferase 3, chloroplastic OS=Arabidopsis thaliana GN=SHM3 PE=1 SV=2	At4g32520	774.2	1.80E-223	KOG2467	Glycine/serine hydroxymethyltransferase	K00600//glyA; glycine hydroxymethyltransferase [EC:2.1.2.1]	2.00E-247	859	jre:109004915	ko01100//Metabolic pathways//Global and overview maps//Metabolism;ko01110//Biosynthesis of secondary metabolites//Global and overview maps//Metabolism;ko01200//Carbon metabolism//Global and overview maps//Metabolism;ko01230//Biosynthesis of amino acids//Global and overview maps//Metabolism;ko00630//Glyoxylate and dicarboxylate metabolism//Carbohydrate metabolism//Metabolism;ko00260//Glycine, seri…	GO:0006082//organic acid metabolic process;GO:0043436//oxoacid metabolic process;GO:0044699//single-organism process;GO:0009069//serine family amino acid metabolic process;GO:0006807//nitrogen compound metabolic process;GO:0044238//primary metabolic process;GO:0006520//cellular amino acid metabolic process;GO:0006730//one-carbon metabolic process;GO:0008152//metabolic process;GO:1901564//organoni…	GO:0043167//ion binding;GO:0016742//hydroxymethyl-, formyl- and related transferase activity;GO:0003824//catalytic activity;GO:0043168//anion binding;GO:0005488//binding;GO:0016741//transferase activity, transferring one-carbon groups;GO:0016740//transferase activity	-
Unigene0000672	psaA	5459	31621	5.7534	AMM06269.1	1917	0	'photosystem I P700 apoprotein A1 (chloroplast) [Vicia sativa]	sp|Q09X17|PSAA_MORIN	1555.4	0.00E+00	Photosystem I P700 chlorophyll a apoprotein A1 OS=Morus indica GN=psaA PE=3 SV=1	AtCh021	185.7	7.20E-46	KOG1741	Mitochondrial/chloroplast ribosomal protein S14/S29	K02689//psaA; photosystem I P700 chlorophyll a apoprotein A1	0	1544.3	fve:10251513	ko01100//Metabolic pathways//Global and overview maps//Metabolism;ko00195//Photosynthesis//Energy metabolism//Metabolism	GO:0036211//protein modification process;GO:0044699//single-organism process;GO:0044260//cellular macromolecule metabolic process;GO:0071704//organic substance metabolic process;GO:0044710//single-organism metabolic process;GO:0043170//macromolecule metabolic process;GO:0043412//macromolecule modification;GO:0044267//cellular protein metabolic process;GO:0008152//metabolic process;GO:0044237//cel…	GO:0043169//cation binding;GO:0003824//catalytic activity;GO:0051540//metal cluster binding;GO:0005488//binding;GO:0051536//iron-sulfur cluster binding;GO:0043167//ion binding;GO:1901363//heterocyclic compound binding;GO:0046906//tetrapyrrole binding;GO:0097159//organic cyclic compound binding	GO:0043227//membrane-bounded organelle;GO:0044435//plastid part;GO:0005623//cell;GO:0043231//intracellular membrane-bounded organelle;GO:0044422//organelle part;GO:0044444//cytoplasmic part;GO:0044446//intracellular organelle part;GO:0044464//cell part;GO:0009579//thylakoid;GO:0031224//intrinsic component of membrane;GO:0043234//protein complex;GO:0098796//membrane protein complex;GO:0044425//mem…
Unigene0000673	EB1B	1169	55905	47.5003	XP_010092055.1	576	0	Microtubule-associated protein RP/EB family member 3 [Morus notabilis]	sp|Q9FJJ5|EB1B_ARATH	386.3	3.90E-106	Microtubule-associated protein RP/EB family member 1B OS=Arabidopsis thaliana GN=EB1B PE=1 SV=1	At5g62500	386.3	5.90E-107	KOG3000	Microtubule-binding protein involved in cell cycle control	K10436//MAPRE; microtubule-associated protein, RP/EB family	4.40E-124	448.4	pper:18776472	--	-	-	-
Unigene0000674	--	1365	198005	144.0799	XP_012840256.1	84.3	8.00E-17	PREDICTED: prostatic spermine-binding protein isoform X1 [Erythranthe guttata]	--	--	--	--	--	--	--	--	--	--	--	--	--	--	-	-	GO:0044464//cell part;GO:0044444//cytoplasmic part;GO:0005737//cytoplasm;GO:0005622//intracellular;GO:0044424//intracellular part;GO:0005623//cell
Unigene0000675	--	388	343	0.8781	--	--	--	--	--	--	--	--	--	--	--	--	--	--	--	--	--	--	-	-	-
Unigene0000676	NT5C3A	1616	15191	9.3369	XP_010090479.1	364	1.00E-120	Cytosolic 5'-nucleotidase III-like protein [Morus notabilis]	sp|Q5ZID6|5NT3A_CHICK	132.5	1.40E-29	Cytosolic 5'-nucleotidase 3A OS=Gallus gallus GN=NT5C3A PE=1 SV=3	At2g38680	231.1	4.40E-60	KOG3128	Uncharacterized conserved protein	K01081//E3.1.3.5; 5'-nucleotidase [EC:3.1.3.5]	3.30E-109	399.4	zju:107404377	ko01100//Metabolic pathways//Global and overview maps//Metabolism;ko01110//Biosynthesis of secondary metabolites//Global and overview maps//Metabolism;ko00230//Purine metabolism//Nucleotide metabolism//Metabolism;ko00240//Pyrimidine metabolism//Nucleotide metabolism//Metabolism;ko00760//Nicotinate and nicotinamide metabolism//Metabolism of cofactors and vitamins//Metabolism	GO:0006793//phosphorus metabolic process;GO:0009987//cellular process;GO:0006796//phosphate-containing compound metabolic process;GO:0008152//metabolic process;GO:0044237//cellular metabolic process	GO:0016787//hydrolase activity;GO:0008252//nucleotidase activity;GO:0016791//phosphatase activity;GO:0016788//hydrolase activity, acting on ester bonds;GO:0042578//phosphoric ester hydrolase activity;GO:0003824//catalytic activity	GO:0005622//intracellular;GO:0044464//cell part;GO:0005737//cytoplasm;GO:0044444//cytoplasmic part;GO:0005623//cell;GO:0044424//intracellular part
Unigene0000677	DPP4	1217	350	0.2857	XP_016479451.1	124	8.00E-29	PREDICTED: dipeptidyl aminopeptidase 4-like [Nicotiana tabacum]	sp|B1A4F7|VDDP4_VESVU	379	6.50E-104	Venom dipeptidyl peptidase 4 OS=Vespula vulgaris PE=1 SV=1	7297021	329.3	8.90E-90	KOG2100	Dipeptidyl aminopeptidase	K01278//DPP4; dipeptidyl-peptidase 4 [EC:3.4.14.5]	5.40E-32	142.5	egr:104424504	--	-	-	-
Unigene0000678	--	674	182	0.2682	EOY17116.1	215	4.00E-62	Cysteine-rich RLK (RECEPTOR-like protein kinase) 8 [Theobroma cacao]	--	--	--	--	--	--	--	--	--	--	--	--	--	--	GO:0008152//metabolic process;GO:0044260//cellular macromolecule metabolic process;GO:1901360//organic cyclic compound metabolic process;GO:0044238//primary metabolic process;GO:0009987//cellular process;GO:0044237//cellular metabolic process;GO:0090304//nucleic acid metabolic process;GO:0006139//nucleobase-containing compound metabolic process;GO:0006796//phosphate-containing compound metabolic …	GO:0003824//catalytic activity;GO:0016740//transferase activity;GO:0016772//transferase activity, transferring phosphorus-containing groups	-
Unigene0000679	MAKR1	1223	9308	7.5594	XP_018846846.1	328	1.00E-108	PREDICTED: probable membrane-associated kinase regulator 1 [Juglans regia]	sp|Q3E936|MAKR1_ARATH	70.9	3.80E-11	Probable membrane-associated kinase regulator 1 OS=Arabidopsis thaliana GN=MAKR1 PE=1 SV=1	--	--	--	--	--	--	--	--	--	--	GO:0008152//metabolic process;GO:0050789//regulation of biological process;GO:0009719//response to endogenous stimulus;GO:0042221//response to chemical;GO:0010033//response to organic substance;GO:0014070//response to organic cyclic compound;GO:0065007//biological regulation;GO:0050794//regulation of cellular process;GO:0033993//response to lipid;GO:0009725//response to hormone;GO:0050896//respon…	-	-
Unigene0000680	--	444	274	0.613	--	--	--	--	--	--	--	--	--	--	--	--	--	--	--	--	--	--	-	-	-
Unigene0000681	--	321	0	0	--	--	--	--	--	--	--	--	--	--	--	--	--	--	--	--	--	--	-	-	-
Unigene0000682	--	351	194	0.549	--	--	--	--	--	--	--	--	--	--	--	--	--	--	--	--	--	--	-	-	-
Unigene0000683	--	2211	178912	80.3731	GAV64689.1	595	0	Methyltransf_11 domain-containing protein [Cephalotus follicularis]	--	--	--	--	--	--	--	--	--	--	--	--	--	--	-	-	-
Unigene0000684	At5g27670	639	103381	160.694	XP_008246411.1	239	3.00E-79	PREDICTED: histone H2A.1-like [Prunus mume]	sp|Q94F49|H2A5_ARATH	215.7	5.00E-55	Probable histone H2A.5 OS=Arabidopsis thaliana GN=At5g27670 PE=1 SV=1	At5g27670	215.7	7.60E-56	KOG1756	Histone 2A	K11251//H2A; histone H2A	1.40E-58	229.9	zju:107411895	--	GO:0006950//response to stress;GO:0034728//nucleosome organization;GO:0051179//localization;GO:0044765//single-organism transport;GO:1902578//single-organism localization;GO:0044699//single-organism process;GO:0009987//cellular process;GO:0006996//organelle organization;GO:0030001//metal ion transport;GO:0050896//response to stimulus;GO:0071824//protein-DNA complex subunit organization;GO:0051276…	GO:1901363//heterocyclic compound binding;GO:0046983//protein dimerization activity;GO:0003676//nucleic acid binding;GO:0005515//protein binding;GO:0097159//organic cyclic compound binding;GO:0005488//binding	GO:0005622//intracellular;GO:0043228//non-membrane-bounded organelle;GO:0043229//intracellular organelle;GO:0043231//intracellular membrane-bounded organelle;GO:0044446//intracellular organelle part;GO:0032991//macromolecular complex;GO:0044427//chromosomal part;GO:0043227//membrane-bounded organelle;GO:0043226//organelle;GO:0043232//intracellular non-membrane-bounded organelle;GO:0005694//chromo…
Unigene0000685	--	362	225	0.6174	--	--	--	--	--	--	--	--	--	--	--	--	--	--	--	--	--	--	-	-	-
Unigene0000686	--	344	852	2.46	XP_010095590.1	114	1.00E-30	Photosystem I reaction center subunit XI [Morus notabilis]	--	--	--	--	--	--	--	--	--	--	--	--	--	--	GO:0044237//cellular metabolic process;GO:0009987//cellular process;GO:0008152//metabolic process	-	GO:0032991//macromolecular complex;GO:0043234//protein complex
Unigene0000687	--	374	79	0.2098	--	--	--	--	--	--	--	--	--	--	--	--	--	--	--	--	--	--	-	-	-
Unigene0000688	At3g53190	2000	129340	64.2337	XP_015876611.1	752	0	PREDICTED: probable pectate lyase 18 isoform X1 [Ziziphus jujuba]	sp|Q9SCP2|PLY12_ARATH	581.6	1.10E-164	Probable pectate lyase 12 OS=Arabidopsis thaliana GN=At3g53190 PE=2 SV=2	--	--	--	--	--	K01728//pel; pectate lyase [EC:4.2.2.2]	1.60E-214	749.6	pper:18786338	ko00040//Pentose and glucuronate interconversions//Carbohydrate metabolism//Metabolism	GO:0008152//metabolic process;GO:0005975//carbohydrate metabolic process;GO:0043170//macromolecule metabolic process;GO:0005976//polysaccharide metabolic process;GO:1901575//organic substance catabolic process;GO:0009056//catabolic process;GO:0000272//polysaccharide catabolic process;GO:0016052//carbohydrate catabolic process;GO:0044238//primary metabolic process;GO:0009057//macromolecule catabol…	GO:0016837//carbon-oxygen lyase activity, acting on polysaccharides;GO:0016829//lyase activity;GO:0003824//catalytic activity;GO:0016835//carbon-oxygen lyase activity;GO:0043169//cation binding;GO:0005488//binding;GO:0043167//ion binding	-
Unigene0000689	--	418	133	0.316	--	--	--	--	--	--	--	--	--	--	--	--	--	--	--	--	--	--	-	-	-
Unigene0000690	--	1402	5428	3.8455	XP_010098526.1	55.5	6.00E-06	Homogentisate phytyltransferase 2 [Morus notabilis]	--	--	--	--	--	--	--	--	--	--	--	--	--	--	GO:0071704//organic substance metabolic process;GO:0006796//phosphate-containing compound metabolic process;GO:0006793//phosphorus metabolic process;GO:0009987//cellular process;GO:0008152//metabolic process;GO:0006464//cellular protein modification process;GO:0044267//cellular protein metabolic process;GO:0043412//macromolecule modification;GO:0044238//primary metabolic process;GO:0036211//prote…	GO:0016301//kinase activity;GO:0016773//phosphotransferase activity, alcohol group as acceptor;GO:0004672//protein kinase activity;GO:1901363//heterocyclic compound binding;GO:0016740//transferase activity;GO:0001883//purine nucleoside binding;GO:0032549//ribonucleoside binding;GO:0016772//transferase activity, transferring phosphorus-containing groups;GO:0001882//nucleoside binding;GO:0005488//b…	-
Unigene0000691	--	1447	9838	6.753	XP_010098526.1	72.4	3.00E-11	Homogentisate phytyltransferase 2 [Morus notabilis]	--	--	--	--	--	--	--	--	--	--	--	--	--	--	GO:0008152//metabolic process;GO:0019538//protein metabolic process;GO:0006796//phosphate-containing compound metabolic process;GO:0036211//protein modification process;GO:0044260//cellular macromolecule metabolic process;GO:0044238//primary metabolic process;GO:0006464//cellular protein modification process;GO:0009987//cellular process;GO:0043412//macromolecule modification;GO:0044267//cellular …	GO:0001883//purine nucleoside binding;GO:0097159//organic cyclic compound binding;GO:0032549//ribonucleoside binding;GO:0003824//catalytic activity;GO:0036094//small molecule binding;GO:0016740//transferase activity;GO:1901363//heterocyclic compound binding;GO:0032550//purine ribonucleoside binding;GO:0097367//carbohydrate derivative binding;GO:0001882//nucleoside binding;GO:0016772//transferase …	GO:0044425//membrane part;GO:0016020//membrane;GO:0031224//intrinsic component of membrane
Unigene0000692	--	824	222	0.2676	--	--	--	--	--	--	--	--	--	--	--	--	--	--	--	--	--	--	-	-	-
Unigene0000693	MED26C	1843	55164	29.7297	XP_015891030.1	513	5.00E-178	PREDICTED: probable mediator of RNA polymerase II transcription subunit 26c [Ziziphus jujuba]	sp|F4KFC7|MD26C_ARATH	256.9	5.60E-67	Probable mediator of RNA polymerase II transcription subunit 26c OS=Arabidopsis thaliana GN=MED26C PE=1 SV=1	--	--	--	--	--	--	--	--	--	--	GO:0071704//organic substance metabolic process;GO:0044237//cellular metabolic process;GO:0044260//cellular macromolecule metabolic process;GO:0009987//cellular process;GO:0009058//biosynthetic process;GO:0044249//cellular biosynthetic process;GO:1901576//organic substance biosynthetic process;GO:0043170//macromolecule metabolic process;GO:0034645//cellular macromolecule biosynthetic process;GO:0…	-	GO:0043226//organelle;GO:0044464//cell part;GO:0005623//cell;GO:0044424//intracellular part;GO:0043231//intracellular membrane-bounded organelle;GO:0005622//intracellular;GO:0043227//membrane-bounded organelle;GO:0043229//intracellular organelle
Unigene0000694	--	256	728	2.8246	--	--	--	--	--	--	--	--	--	--	--	--	--	--	--	--	--	--	-	-	-
Unigene0000695	FUM1	2283	65241	28.3841	XP_010103413.1	1013	0	Fumarate hydratase 1 [Morus notabilis]	sp|P93033|FUM1_ARATH	867.8	8.60E-251	Fumarate hydratase 1, mitochondrial OS=Arabidopsis thaliana GN=FUM1 PE=2 SV=2	At2g47510	867.8	1.30E-251	KOG1317	Fumarase	K01679//E4.2.1.2B; fumarate hydratase, class II [EC:4.2.1.2]	4.40E-253	877.9	pavi:110749388	ko01100//Metabolic pathways//Global and overview maps//Metabolism;ko01110//Biosynthesis of secondary metabolites//Global and overview maps//Metabolism;ko01200//Carbon metabolism//Global and overview maps//Metabolism;ko00620//Pyruvate metabolism//Carbohydrate metabolism//Metabolism;ko00020//Citrate cycle (TCA cycle)//Carbohydrate metabolism//Metabolism	GO:0044763//single-organism cellular process;GO:0019752//carboxylic acid metabolic process;GO:0043648//dicarboxylic acid metabolic process;GO:0008152//metabolic process;GO:0044281//small molecule metabolic process;GO:0009987//cellular process;GO:0044237//cellular metabolic process;GO:0044710//single-organism metabolic process;GO:0006101//citrate metabolic process;GO:0043436//oxoacid metabolic pro…	GO:0016836//hydro-lyase activity;GO:0003824//catalytic activity;GO:0016829//lyase activity;GO:0016835//carbon-oxygen lyase activity	GO:0032991//macromolecular complex;GO:0043234//protein complex
Unigene0000696	ARG	1001	415	0.4118	JAT59908.1	316	3.00E-105	Arginase [Anthurium amnicola]	sp|Q1E180|ARGI_COCIM	514.6	8.10E-145	Arginase OS=Coccidioides immitis (strain RS) GN=ARG PE=3 SV=1	Hs10947139	244.2	3.10E-64	KOG2965	Arginase	K01476//E3.5.3.1; arginase [EC:3.5.3.1]	1.40E-14	84.3	plab:C6361_27715	ko01100//Metabolic pathways//Global and overview maps//Metabolism;ko01110//Biosynthesis of secondary metabolites//Global and overview maps//Metabolism;ko01230//Biosynthesis of amino acids//Global and overview maps//Metabolism;ko00330//Arginine and proline metabolism//Amino acid metabolism//Metabolism;ko00220//Arginine biosynthesis//Amino acid metabolism//Metabolism	-	-	-
Unigene0000697	ABCG25	2403	30731	12.7023	XP_010105155.1	1365	0	ABC transporter G family member 25 [Morus notabilis]	sp|Q84TH5|AB25G_ARATH	770.4	2.00E-221	ABC transporter G family member 25 OS=Arabidopsis thaliana GN=ABCG25 PE=2 SV=1	At1g71960	741.1	2.00E-213	KOG0061	Transporter, ABC superfamily (Breast cancer resistance protein)	--	--	--	--	--	-	GO:0017111//nucleoside-triphosphatase activity;GO:0005488//binding;GO:0016817//hydrolase activity, acting on acid anhydrides;GO:0036094//small molecule binding;GO:0016787//hydrolase activity;GO:0097159//organic cyclic compound binding;GO:0032549//ribonucleoside binding;GO:0097367//carbohydrate derivative binding;GO:0032550//purine ribonucleoside binding;GO:0001882//nucleoside binding;GO:0016818//…	-
Unigene0000698	--	419	327	0.7752	--	--	--	--	--	--	--	--	--	--	--	--	--	--	--	--	--	--	-	-	-
Unigene0000699	Os01g0295700	1564	26097	16.5735	XP_008368564.1	578	0	PREDICTED: probable protein phosphatase 2C 13 [Malus domestica]	sp|Q9FYN7|P2C02_ORYSJ	435.6	7.50E-121	Probable protein phosphatase 2C 2 OS=Oryza sativa subsp. japonica GN=Os01g0295700 PE=2 SV=1	At1g48040	422.5	1.00E-117	KOG0698	Serine/threonine protein phosphatase	K14803//PTC2_3; protein phosphatase PTC2/3 [EC:3.1.3.16]	6.30E-158	561.2	pper:18790712	--	GO:0036211//protein modification process;GO:0008152//metabolic process;GO:0044237//cellular metabolic process;GO:0044260//cellular macromolecule metabolic process;GO:0019538//protein metabolic process;GO:0044238//primary metabolic process;GO:0043170//macromolecule metabolic process;GO:0006464//cellular protein modification process;GO:0043412//macromolecule modification;GO:0071704//organic substan…	GO:0016787//hydrolase activity;GO:0004721//phosphoprotein phosphatase activity;GO:0042578//phosphoric ester hydrolase activity;GO:0043167//ion binding;GO:0043169//cation binding;GO:0003824//catalytic activity;GO:0016791//phosphatase activity;GO:0005488//binding;GO:0016788//hydrolase activity, acting on ester bonds	-
Unigene0000700	--	285	42	0.1464	--	--	--	--	--	--	--	--	--	--	--	--	--	--	--	--	--	--	-	-	-
Unigene0000701	--	1748	10053	5.7123	XP_015885697.1	47	3.00E-09	PREDICTED: RNA polymerase II transcription factor B subunit 4-like [Ziziphus jujuba]	--	--	--	--	--	--	--	--	--	K03143//TFIIH3; transcription initiation factor TFIIH subunit 3	9.60E-06	55.8	cmax:111489720	ko03420//Nucleotide excision repair//Replication and repair//Genetic Information Processing;ko03022//Basal transcription factors//Transcription//Genetic Information Processing	-	-	-
Unigene0000702	--	430	135	0.3118	--	--	--	--	--	--	--	--	--	--	--	--	--	--	--	--	--	--	-	-	-
Unigene0000703	--	302	2172	7.1435	XP_010112752.1	54.7	2.00E-08	hypothetical protein L484_020482 [Morus notabilis]	--	--	--	--	--	--	--	--	--	--	--	--	--	--	-	-	-
Unigene0000704	TL1	891	12119	13.5098	XP_008362484.1	344	8.00E-118	PREDICTED: thaumatin-like protein 1a [Malus domestica]	sp|Q9FSG7|TP1A_MALDO	346.3	3.40E-94	Thaumatin-like protein 1a OS=Malus domestica GN=TL1 PE=1 SV=1	--	--	--	--	--	--	--	--	--	--	-	-	-
Unigene0000705	BG	1743	38019	21.6652	ADD71504.1	637	0	xyloglucanase inhibitor 2 [Humulus lupulus]	sp|P13917|7SB1_SOYBN	242.3	1.40E-62	Basic 7S globulin OS=Glycine max GN=BG PE=1 SV=2	At1g03220	491.9	1.50E-138	KOG1339	Aspartyl protease	--	--	--	--	--	GO:0019538//protein metabolic process;GO:0044238//primary metabolic process;GO:0071704//organic substance metabolic process;GO:0043170//macromolecule metabolic process;GO:0008152//metabolic process	GO:0016787//hydrolase activity;GO:0003824//catalytic activity	-
Unigene0000706	--	301	81	0.2673	--	--	--	--	--	--	--	--	--	--	--	--	--	--	--	--	--	--	-	-	-
Unigene0000707	--	302	114	0.3749	--	--	--	--	--	--	--	--	--	--	--	--	--	--	--	--	--	--	-	-	-
Unigene0000708	UMS2	336	101	0.2986	JAT41735.1	144	2.00E-40	Heat shock protein HSS1, partial [Anthurium amnicola]	sp|P18694|HSP72_USTMA	142.1	3.70E-33	Heat shock 70 kDa protein 2 OS=Ustilago maydis (strain 521 / FGSC 9021) GN=UMS2 PE=3 SV=2	YNL209w	168.3	7.30E-42	KOG0101	Molecular chaperones HSP70/HSC70, HSP70 superfamily	K03283//HSPA1s; heat shock 70kDa protein 1/2/6/8	3.70E-31	137.9	mpp:MICPUCDRAFT_54607	ko04141//Protein processing in endoplasmic reticulum//Folding, sorting and degradation//Genetic Information Processing;ko03040//Spliceosome//Transcription//Genetic Information Processing;ko04144//Endocytosis//Transport and catabolism//Cellular Processes	GO:0050896//response to stimulus;GO:0044238//primary metabolic process;GO:0043170//macromolecule metabolic process;GO:0019538//protein metabolic process;GO:0044260//cellular macromolecule metabolic process;GO:0009642//response to light intensity;GO:0009314//response to radiation;GO:0033554//cellular response to stress;GO:0071704//organic substance metabolic process;GO:0009408//response to heat;GO…	GO:0097159//organic cyclic compound binding;GO:0001882//nucleoside binding;GO:1901363//heterocyclic compound binding;GO:0032549//ribonucleoside binding;GO:0032550//purine ribonucleoside binding;GO:0001883//purine nucleoside binding;GO:0036094//small molecule binding;GO:0005488//binding;GO:0097367//carbohydrate derivative binding	GO:0043229//intracellular organelle;GO:0043231//intracellular membrane-bounded organelle;GO:0044444//cytoplasmic part;GO:0016020//membrane;GO:0043227//membrane-bounded organelle;GO:0071944//cell periphery;GO:0005623//cell;GO:0009536//plastid;GO:0005622//intracellular;GO:0044424//intracellular part;GO:0030312//external encapsulating structure;GO:0044464//cell part;GO:0043226//organelle;GO:0005737/…
Unigene0000709	--	376	124	0.3276	--	--	--	--	--	--	--	--	--	--	--	--	--	--	--	--	--	--	-	-	-
Unigene0000710	--	260	54	0.2063	--	--	--	--	--	--	--	--	--	--	--	--	--	--	--	--	--	--	-	-	-
Unigene0000711	--	257	272	1.0512	--	--	--	--	--	--	--	--	--	--	--	--	--	--	--	--	--	--	-	-	-
Unigene0000712	--	272	311	1.1357	XP_010101797.1	114	3.00E-29	hypothetical protein L484_018755 [Morus notabilis]	--	--	--	--	--	--	--	--	--	--	--	--	--	--	-	-	-
Unigene0000713	--	340	14	0.0409	XP_010090853.1	141	7.00E-40	hypothetical protein L484_020713 [Morus notabilis]	--	--	--	--	--	--	--	--	--	--	--	--	--	--	-	-	-
Unigene0000714	--	1330	2581	1.9275	OMP10164.1	93.2	6.00E-18	Zinc finger, PHD-type [Corchorus olitorius]	--	--	--	--	--	--	--	--	--	--	--	--	--	--	-	-	-
Unigene0000715	--	1366	12653	9.2003	XP_008391393.1	318	1.00E-103	PREDICTED: lipase 1 [Malus domestica]	--	--	--	--	At1g17430	219.5	1.10E-56	KOG1454	Predicted hydrolase/acyltransferase (alpha/beta hydrolase superfamily)	--	--	--	--	--	-	-	-
Unigene0000716	--	265	49	0.1837	--	--	--	--	--	--	--	--	--	--	--	--	--	--	--	--	--	--	-	-	-
Unigene0000717	--	551	370	0.667	--	--	--	--	--	--	--	--	--	--	--	--	--	--	--	--	--	--	-	-	-
Unigene0000718	--	256	197	0.7643	--	--	--	--	--	--	--	--	--	--	--	--	--	--	--	--	--	--	-	-	-
Unigene0000719	At2g17036	1327	6895	5.1609	XP_004288822.2	246	5.00E-75	PREDICTED: F-box protein At2g17036-like isoform X1 [Fragaria vesca subsp. vesca] [Fragaria vesca]	sp|Q6DR20|FB110_ARATH	92	1.70E-17	F-box protein At2g17036 OS=Arabidopsis thaliana GN=At2g17036 PE=2 SV=1	--	--	--	--	--	--	--	--	--	--	-	-	-
Unigene0000720	--	280	166	0.5889	--	--	--	--	--	--	--	--	--	--	--	--	--	--	--	--	--	--	-	-	-
Unigene0000721	--	292	867	2.9491	--	--	--	--	--	--	--	--	--	--	--	--	--	--	--	--	--	--	-	-	-
Unigene0000722	--	444	1028	2.2997	XP_010092481.1	63.9	2.00E-10	Succinate-semialdehyde dehydrogenase [Morus notabilis]	--	--	--	--	--	--	--	--	--	--	--	--	--	--	-	-	-
Unigene0000723	--	313	88	0.2793	--	--	--	--	--	--	--	--	--	--	--	--	--	--	--	--	--	--	-	-	-
Unigene0000724	--	267	134	0.4985	--	--	--	--	--	--	--	--	--	--	--	--	--	--	--	--	--	--	-	-	-
Unigene0000725	--	330	131	0.3943	--	--	--	--	--	--	--	--	--	--	--	--	--	--	--	--	--	--	-	-	-
Unigene0000726	LETM1	1365	977	0.7109	XP_016677678.1	183	1.00E-48	PREDICTED: LETM1 and EF-hand domain-containing protein 1, mitochondrial-like [Gossypium hirsutum]	sp|Q5ZK33|LETM1_CHICK	85.9	1.30E-15	LETM1 and EF-hand domain-containing protein 1, mitochondrial OS=Gallus gallus GN=LETM1 PE=2 SV=1	At1g65540	161.8	2.80E-39	KOG1043	Ca2+-binding transmembrane protein LETM1/MRS7	K17800//LETM1; LETM1 and EF-hand domain-containing protein 1, mitochondrial	8.50E-42	175.3	gra:105777455	--	-	-	-
Unigene0000727	--	416	115	0.2746	--	--	--	--	--	--	--	--	--	--	--	--	--	--	--	--	--	--	-	-	-
Unigene0000728	--	559	540	0.9595	--	--	--	--	--	--	--	--	--	--	--	--	--	--	--	--	--	--	-	-	-
Unigene0000729	B14D6.310	317	43	0.1347	JAU84399.1	174	1.00E-53	ATP-citrate synthase, partial [Noccaea caerulescens]	sp|Q8X097|ACL1_NEUCR	192.6	2.20E-48	Probable ATP-citrate synthase subunit 1 OS=Neurospora crassa (strain ATCC 24698 / 74-OR23-1A / CBS 708.71 / DSM 1257 / FGSC 987) GN=B14D6.310 PE=3 SV=1	SPBC1703.07	186.4	2.40E-47	KOG1254	ATP-citrate lyase	K01648//ACLY; ATP citrate (pro-S)-lyase [EC:2.3.3.8]	4.50E-31	137.5	mng:MNEG_2323	ko01100//Metabolic pathways//Global and overview maps//Metabolism;ko01110//Biosynthesis of secondary metabolites//Global and overview maps//Metabolism;ko00020//Citrate cycle (TCA cycle)//Carbohydrate metabolism//Metabolism	GO:0005975//carbohydrate metabolic process;GO:0008152//metabolic process;GO:0071704//organic substance metabolic process;GO:0044238//primary metabolic process	GO:0005488//binding;GO:0016878//acid-thiol ligase activity;GO:0016746//transferase activity, transferring acyl groups;GO:0016877//ligase activity, forming carbon-sulfur bonds;GO:0016874//ligase activity;GO:0001883//purine nucleoside binding;GO:0097367//carbohydrate derivative binding;GO:0097159//organic cyclic compound binding;GO:0032550//purine ribonucleoside binding;GO:0004774//succinate-CoA li…	GO:0044424//intracellular part;GO:0044464//cell part;GO:0005623//cell;GO:0005622//intracellular
Unigene0000730	--	414	148	0.3551	--	--	--	--	--	--	--	--	--	--	--	--	--	--	--	--	--	--	-	-	-
Unigene0000731	--	777	138315	176.8105	GAV57326.1	132	2.00E-35	LEA_2 domain-containing protein, partial [Cephalotus follicularis]	--	--	--	--	--	--	--	--	--	--	--	--	--	--	GO:0050794//regulation of cellular process;GO:0006950//response to stress;GO:0009987//cellular process;GO:0009605//response to external stimulus;GO:0050896//response to stimulus;GO:0051704//multi-organism process;GO:0051707//response to other organism;GO:0050789//regulation of biological process;GO:0043207//response to external biotic stimulus;GO:0065007//biological regulation;GO:0044699//single-…	-	-
Unigene0000732	--	380	637	1.665	OAY85566.1	60.8	1.00E-09	NAD(P)H-quinone oxidoreductase subunit 2 B, chloroplastic [Ananas comosus]	--	--	--	--	--	--	--	--	--	--	--	--	--	--	-	-	-
Unigene0000733	--	435	127	0.29	--	--	--	--	--	--	--	--	--	--	--	--	--	--	--	--	--	--	-	-	-
Unigene0000734	--	276	72	0.2591	ONI34891.1	63.2	1.00E-12	hypothetical protein PRUPE_1G504200 [Prunus persica]	--	--	--	--	--	--	--	--	--	--	--	--	--	--	-	-	-
Unigene0000735	At1g66530	428	485	1.1255	XP_019458196.1	82.8	6.00E-17	PREDICTED: arginine--tRNA ligase, cytoplasmic-like isoform X1 [Lupinus angustifolius]	sp|Q9C713|SYRC_ARATH	79.3	3.70E-14	Arginine--tRNA ligase, cytoplasmic OS=Arabidopsis thaliana GN=At1g66530 PE=1 SV=1	At1g66530	79.3	5.70E-15	KOG4426	Arginyl-tRNA synthetase	K01887//RARS; arginyl-tRNA synthetase [EC:6.1.1.19]	5.20E-14	81.3	lang:109358437	ko00970//Aminoacyl-tRNA biosynthesis//Translation//Genetic Information Processing	GO:0008152//metabolic process;GO:0009987//cellular process;GO:0044237//cellular metabolic process;GO:0044763//single-organism cellular process;GO:0043043//peptide biosynthetic process;GO:0044238//primary metabolic process;GO:1901576//organic substance biosynthetic process;GO:1901566//organonitrogen compound biosynthetic process;GO:0006807//nitrogen compound metabolic process;GO:0044271//cellular …	GO:0003824//catalytic activity;GO:0004812//aminoacyl-tRNA ligase activity;GO:0032550//purine ribonucleoside binding;GO:0016874//ligase activity;GO:0016875//ligase activity, forming carbon-oxygen bonds;GO:0097367//carbohydrate derivative binding;GO:0016876//ligase activity, forming aminoacyl-tRNA and related compounds;GO:1901363//heterocyclic compound binding;GO:0036094//small molecule binding;GO:…	GO:0005623//cell;GO:0044464//cell part;GO:0044424//intracellular part;GO:0005622//intracellular
Unigene0000736	--	259	208	0.7977	--	--	--	--	--	--	--	--	--	--	--	--	--	--	--	--	--	--	-	-	-
Unigene0000737	--	802	5068	6.2766	XP_010095400.1	140	2.00E-35	Isoflavonoid 7-O-beta-apiosyl-glucoside beta-glycosidase [Morus notabilis]	--	--	--	--	--	--	--	--	--	--	--	--	--	--	-	-	-
Unigene0000738	TBL25	1402	6042	4.2805	XP_015889390.1	729	0	PREDICTED: protein trichome birefringence-like 25 isoform X1 [Ziziphus jujuba]	sp|Q84JH9|TBL25_ARATH	529.6	3.40E-149	Protein trichome birefringence-like 25 OS=Arabidopsis thaliana GN=TBL25 PE=2 SV=1	--	--	--	--	--	--	--	--	--	--	-	-	-
Unigene0000739	--	257	131	0.5063	--	--	--	--	--	--	--	--	--	--	--	--	--	--	--	--	--	--	-	-	-
Unigene0000740	CAB37	902	2688	2.9599	XP_010112785.1	97.8	1.00E-21	Chlorophyll a-b binding protein 151 [Morus notabilis]	sp|P12062|CB26_PETSP	85.5	1.10E-15	Chlorophyll a-b binding protein 37, chloroplastic OS=Petunia sp. GN=CAB37 PE=3 SV=1	--	--	--	--	--	K08913//LHCB2; light-harvesting complex II chlorophyll a/b binding protein 2	1.20E-15	87.8	jre:109012622	ko01100//Metabolic pathways//Global and overview maps//Metabolism;ko00196//Photosynthesis - antenna proteins//Energy metabolism//Metabolism	GO:0044237//cellular metabolic process;GO:0008152//metabolic process;GO:0036211//protein modification process;GO:0006091//generation of precursor metabolites and energy;GO:0043170//macromolecule metabolic process;GO:0044267//cellular protein metabolic process;GO:0043412//macromolecule modification;GO:0006464//cellular protein modification process;GO:0044260//cellular macromolecule metabolic proce…	GO:0043169//cation binding;GO:1901363//heterocyclic compound binding;GO:0097159//organic cyclic compound binding;GO:0005488//binding;GO:0046906//tetrapyrrole binding;GO:0043167//ion binding	GO:0005623//cell;GO:0044424//intracellular part;GO:0098796//membrane protein complex;GO:0009521//photosystem;GO:0009579//thylakoid;GO:0044464//cell part;GO:0016020//membrane;GO:0044436//thylakoid part;GO:0043234//protein complex;GO:0005622//intracellular;GO:0044425//membrane part;GO:0032991//macromolecular complex;GO:0031224//intrinsic component of membrane;GO:0034357//photosynthetic membrane
Unigene0000741	Ist1	1519	38315	25.0536	XP_015889621.1	543	0	PREDICTED: IST1-like protein isoform X1 [Ziziphus jujuba]	sp|Q9CX00|IST1_MOUSE	107.5	4.50E-22	IST1 homolog OS=Mus musculus GN=Ist1 PE=2 SV=1	At4g35730	323.2	8.00E-88	KOG2027	Spindle pole body protein	K19476//IST1; vacuolar protein sorting-associated protein IST1	1.20E-121	440.7	tcc:18610685	ko04144//Endocytosis//Transport and catabolism//Cellular Processes	-	-	-
Unigene0000742	--	315	554	1.7469	--	--	--	--	--	--	--	--	--	--	--	--	--	--	--	--	--	--	-	-	-
Unigene0000743	--	259	80	0.3068	--	--	--	--	--	--	--	--	--	--	--	--	--	--	--	--	--	--	-	-	-
Unigene0000744	--	514	153	0.2957	XP_010110984.1	69.7	3.00E-13	hypothetical protein L484_021678 [Morus notabilis]	--	--	--	--	--	--	--	--	--	--	--	--	--	--	-	-	-
Unigene0000745	HPT2	1363	50358	36.6972	XP_010089658.1	493	3.00E-173	Homogentisate phytyltransferase 2 [Morus notabilis]	sp|Q0D576|HPT2_ORYSJ	256.9	4.20E-67	Probable homogentisate phytyltransferase 2, chloroplastic OS=Oryza sativa subsp. japonica GN=HPT2 PE=3 SV=2	--	--	--	--	--	K12501//HST; homogentisate solanesyltransferase [EC:2.5.1.117]	1.40E-81	307.4	nta:107825180	ko00130//Ubiquinone and other terpenoid-quinone biosynthesis//Metabolism of cofactors and vitamins//Metabolism	-	GO:0003824//catalytic activity	GO:0044425//membrane part;GO:0016020//membrane;GO:0031224//intrinsic component of membrane
Unigene0000746	--	251	47	0.186	--	--	--	--	--	--	--	--	--	--	--	--	--	--	--	--	--	--	-	-	-
Unigene0000747	--	295	87	0.2929	--	--	--	--	--	--	--	--	--	--	--	--	--	--	--	--	--	--	-	-	-
Unigene0000748	--	4374	5025	1.1411	KZV48870.1	1201	0	Beta-galactosidase [Dorcoceras hygrometricum]	--	--	--	--	At2g23330	554.3	6.20E-157	KOG0017	FOG: Transposon-encoded proteins with TYA, reverse transcriptase, integrase domains in various combinations	K03515//REV1; DNA repair protein REV1 [EC:2.7.7.-]	1.20E-219	767.7	ghi:107894697	--	-	-	-
Unigene0000749	--	240	100	0.4139	--	--	--	--	--	--	--	--	--	--	--	--	--	--	--	--	--	--	-	-	-
Unigene0000750	--	300	107	0.3543	XP_010087730.1	85.9	8.00E-19	CCR4-NOT transcription complex subunit 4 [Morus notabilis]	--	--	--	--	--	--	--	--	--	--	--	--	--	--	GO:0044238//primary metabolic process;GO:0044710//single-organism metabolic process;GO:0009058//biosynthetic process;GO:0050794//regulation of cellular process;GO:0071840//cellular component organization or biogenesis;GO:0044763//single-organism cellular process;GO:0044085//cellular component biogenesis;GO:0065007//biological regulation;GO:0050789//regulation of biological process;GO:0009987//cel…	GO:0016740//transferase activity;GO:0051536//iron-sulfur cluster binding;GO:0016772//transferase activity, transferring phosphorus-containing groups;GO:0003824//catalytic activity;GO:0005488//binding;GO:0051540//metal cluster binding	GO:0044446//intracellular organelle part;GO:0005623//cell;GO:0043227//membrane-bounded organelle;GO:0043231//intracellular membrane-bounded organelle;GO:0043232//intracellular non-membrane-bounded organelle;GO:0043226//organelle;GO:0043229//intracellular organelle;GO:0044424//intracellular part;GO:0031974//membrane-enclosed lumen;GO:0043228//non-membrane-bounded organelle;GO:0044422//organelle pa…
Unigene0000751	--	307	408	1.32	XP_010111862.1	116	2.00E-29	GDSL esterase/lipase [Morus notabilis]	--	--	--	--	--	--	--	--	--	--	--	--	--	--	GO:0034645//cellular macromolecule biosynthetic process;GO:0009059//macromolecule biosynthetic process;GO:0044699//single-organism process;GO:0019538//protein metabolic process;GO:0010467//gene expression;GO:0044249//cellular biosynthetic process;GO:0044260//cellular macromolecule metabolic process;GO:0090304//nucleic acid metabolic process;GO:0008610//lipid biosynthetic process;GO:1901360//organ…	GO:0043169//cation binding;GO:0016740//transferase activity;GO:0043167//ion binding;GO:0046872//metal ion binding;GO:0046914//transition metal ion binding;GO:0016772//transferase activity, transferring phosphorus-containing groups;GO:1901363//heterocyclic compound binding;GO:0097159//organic cyclic compound binding;GO:0016491//oxidoreductase activity;GO:0005488//binding;GO:0016787//hydrolase acti…	GO:0044464//cell part;GO:0043232//intracellular non-membrane-bounded organelle;GO:0043228//non-membrane-bounded organelle;GO:0044425//membrane part;GO:0043231//intracellular membrane-bounded organelle;GO:0044424//intracellular part;GO:0031224//intrinsic component of membrane;GO:0016020//membrane;GO:0043229//intracellular organelle;GO:0005623//cell;GO:0043227//membrane-bounded organelle;GO:0043226…
Unigene0000752	--	364	900	2.4558	XP_010087730.1	102	2.00E-24	CCR4-NOT transcription complex subunit 4 [Morus notabilis]	--	--	--	--	--	--	--	--	--	--	--	--	--	--	GO:0043170//macromolecule metabolic process;GO:0044255//cellular lipid metabolic process;GO:0044260//cellular macromolecule metabolic process;GO:0030258//lipid modification;GO:0010467//gene expression;GO:0006629//lipid metabolic process;GO:0044699//single-organism process;GO:1901576//organic substance biosynthetic process;GO:0009058//biosynthetic process;GO:0044249//cellular biosynthetic process;…	GO:0016740//transferase activity;GO:0003824//catalytic activity;GO:0016757//transferase activity, transferring glycosyl groups	GO:0044464//cell part;GO:0005622//intracellular;GO:0043226//organelle;GO:0044424//intracellular part;GO:0043229//intracellular organelle;GO:0005623//cell
Unigene0000753	--	253	61	0.2395	--	--	--	--	--	--	--	--	--	--	--	--	--	--	--	--	--	--	-	-	-
Unigene0000754	--	359	674	1.8648	XP_010111862.1	76.3	4.00E-15	GDSL esterase/lipase [Morus notabilis]	--	--	--	--	--	--	--	--	--	--	--	--	--	--	GO:0008152//metabolic process;GO:0009058//biosynthetic process;GO:0034645//cellular macromolecule biosynthetic process;GO:0065007//biological regulation;GO:0044249//cellular biosynthetic process;GO:0044710//single-organism metabolic process;GO:0044711//single-organism biosynthetic process;GO:0019222//regulation of metabolic process;GO:0071704//organic substance metabolic process;GO:0010941//regul…	GO:0016787//hydrolase activity;GO:0051536//iron-sulfur cluster binding;GO:0003824//catalytic activity;GO:0016741//transferase activity, transferring one-carbon groups;GO:0005488//binding;GO:0051540//metal cluster binding;GO:0043169//cation binding;GO:0016740//transferase activity;GO:0043167//ion binding	GO:0043228//non-membrane-bounded organelle;GO:0043227//membrane-bounded organelle;GO:0043231//intracellular membrane-bounded organelle;GO:0044464//cell part;GO:0044446//intracellular organelle part;GO:0044424//intracellular part;GO:0043232//intracellular non-membrane-bounded organelle;GO:0031975//envelope;GO:0031974//membrane-enclosed lumen;GO:0031967//organelle envelope;GO:0005622//intracellular…
Unigene0000755	TY3B-I	2065	2728	1.3122	AFK13856.1	254	7.00E-99	Ty3/gypsy retrotransposon protein [Beta vulgaris subsp. vulgaris] [Beta vulgaris]	sp|Q7LHG5|YI31B_YEAST	156.8	8.90E-37	Transposon Ty3-I Gag-Pol polyprotein OS=Saccharomyces cerevisiae (strain ATCC 204508 / S288c) GN=TY3B-I PE=3 SV=2	At1g36590_2	233	1.50E-60	KOG0017	FOG: Transposon-encoded proteins with TYA, reverse transcriptase, integrase domains in various combinations	--	--	--	--	--	-	-	-
Unigene0000756	--	299	67	0.2226	--	--	--	--	--	--	--	--	--	--	--	--	--	--	--	--	--	--	-	-	-
Unigene0000757	--	329	63	0.1902	XP_010087730.1	67.4	4.00E-12	CCR4-NOT transcription complex subunit 4 [Morus notabilis]	--	--	--	--	--	--	--	--	--	--	--	--	--	--	-	-	-
Unigene0000758	--	974	384	0.3916	XP_010087730.1	64.7	3.00E-09	CCR4-NOT transcription complex subunit 4 [Morus notabilis]	--	--	--	--	--	--	--	--	--	--	--	--	--	--	-	-	-
Unigene0000759	--	233	65	0.2771	XP_010087730.1	61.2	2.00E-10	CCR4-NOT transcription complex subunit 4 [Morus notabilis]	--	--	--	--	--	--	--	--	--	--	--	--	--	--	-	-	-
Unigene0000760	--	436	1495	3.4058	XP_010093359.1	103	2.00E-25	Helicase swr1 [Morus notabilis]	--	--	--	--	--	--	--	--	--	--	--	--	--	--	GO:1901360//organic cyclic compound metabolic process;GO:0006807//nitrogen compound metabolic process;GO:0044763//single-organism cellular process;GO:0010941//regulation of cell death;GO:0065007//biological regulation;GO:0044260//cellular macromolecule metabolic process;GO:0008033//tRNA processing;GO:0006396//RNA processing;GO:0034470//ncRNA processing;GO:0034641//cellular nitrogen compound metab…	GO:0036094//small molecule binding;GO:0070568//guanylyltransferase activity;GO:0051540//metal cluster binding;GO:1901265//nucleoside phosphate binding;GO:0051536//iron-sulfur cluster binding;GO:0016614//oxidoreductase activity, acting on CH-OH group of donors;GO:1901363//heterocyclic compound binding;GO:0043169//cation binding;GO:0016779//nucleotidyltransferase activity;GO:0043167//ion binding;GO…	GO:0044422//organelle part;GO:0031975//envelope;GO:0043228//non-membrane-bounded organelle;GO:0031970//organelle envelope lumen;GO:0044464//cell part;GO:0044446//intracellular organelle part;GO:0043227//membrane-bounded organelle;GO:0043226//organelle;GO:0043231//intracellular membrane-bounded organelle;GO:0031967//organelle envelope;GO:0005622//intracellular;GO:0043229//intracellular organelle;G…
Unigene0000761	--	399	135	0.3361	XP_010087730.1	72.8	9.00E-14	CCR4-NOT transcription complex subunit 4 [Morus notabilis]	--	--	--	--	--	--	--	--	--	--	--	--	--	--	-	-	-
Unigene0000762	--	313	218	0.6918	--	--	--	--	--	--	--	--	--	--	--	--	--	--	--	--	--	--	-	-	-
Unigene0000763	CG11007	1032	13853	13.3329	XP_018845501.1	405	1.00E-140	PREDICTED: thioredoxin-related transmembrane protein 2 [Juglans regia]	sp|Q7JW12|TMX2_DROME	67.8	2.70E-10	Thioredoxin-related transmembrane protein 2 homolog OS=Drosophila melanogaster GN=CG11007 PE=2 SV=1	At5g11640	306.2	6.90E-83	KOG0914	Thioredoxin-like protein	--	--	--	--	--	-	-	-
Unigene0000764	SBT5.4	2562	45706	17.7196	XP_010108994.1	1544	0	Subtilisin-like protease [Morus notabilis]	sp|F4JXC5|SBT54_ARATH	884.4	1.00E-255	Subtilisin-like protease SBT5.4 OS=Arabidopsis thaliana GN=SBT5.4 PE=1 SV=1	--	--	--	--	--	--	--	--	--	--	GO:0071704//organic substance metabolic process;GO:0044238//primary metabolic process;GO:0019538//protein metabolic process;GO:0043170//macromolecule metabolic process;GO:0008152//metabolic process	GO:0016787//hydrolase activity;GO:0003824//catalytic activity	-
Unigene0000765	--	265	166	0.6222	--	--	--	--	--	--	--	--	--	--	--	--	--	--	--	--	--	--	-	-	-
Unigene0000766	--	288	280	0.9657	--	--	--	--	--	--	--	--	--	--	--	--	--	--	--	--	--	--	-	-	-
Unigene0000767	--	445	153	0.3415	--	--	--	--	--	--	--	--	--	--	--	--	--	--	--	--	--	--	-	-	-
Unigene0000768	--	307	105	0.3397	--	--	--	--	--	--	--	--	--	--	--	--	--	--	--	--	--	--	-	-	-
Unigene0000769	--	585	1611	2.7353	XP_010109426.1	84	2.00E-17	hypothetical protein L484_007090 [Morus notabilis]	--	--	--	--	--	--	--	--	--	--	--	--	--	--	-	-	-
Unigene0000770	--	268	16	0.0593	--	--	--	--	--	--	--	--	--	--	--	--	--	--	--	--	--	--	-	-	-
Unigene0000771	--	978	860	0.8734	XP_015894632.1	61.2	6.00E-13	PREDICTED: transposon Ty3-I Gag-Pol polyprotein [Ziziphus jujuba]	--	--	--	--	--	--	--	--	--	--	--	--	--	--	-	-	-
Unigene0000772	pol	3385	3507	1.0291	KZV17790.1	355	0	peroxidase 64 [Dorcoceras hygrometricum]	sp|P10401|POLY_DROME	163.3	1.60E-38	Retrovirus-related Pol polyprotein from transposon gypsy OS=Drosophila melanogaster GN=pol PE=3 SV=1	At1g36590_2	375.9	2.30E-103	KOG0017	FOG: Transposon-encoded proteins with TYA, reverse transcriptase, integrase domains in various combinations	--	--	--	--	--	-	-	-
Unigene0000773	--	512	120	0.2328	--	--	--	--	--	--	--	--	--	--	--	--	--	--	--	--	--	--	-	-	-
Unigene0000774	--	485	125	0.256	--	--	--	--	--	--	--	--	--	--	--	--	--	--	--	--	--	--	-	-	-
Unigene0000775	DGP3	1496	25758	17.1017	XP_015892109.1	619	0	PREDICTED: DAR GTPase 3, chloroplastic [Ziziphus jujuba]	sp|Q8H1F6|DGP3_ARATH	491.5	1.10E-137	DAR GTPase 3, chloroplastic OS=Arabidopsis thaliana GN=DGP3 PE=2 SV=1	At4g02790	486.1	7.00E-137	KOG2484	GTPase	K19828//MTG1; mitochondrial GTPase 1	2.80E-171	605.5	zju:107426433	--	GO:0006996//organelle organization;GO:0044699//single-organism process;GO:0046483//heterocycle metabolic process;GO:0046471//phosphatidylglycerol metabolic process;GO:0006082//organic acid metabolic process;GO:0008152//metabolic process;GO:0046486//glycerolipid metabolic process;GO:0061024//membrane organization;GO:0005975//carbohydrate metabolic process;GO:1901360//organic cyclic compound metabo…	GO:0001882//nucleoside binding;GO:1901363//heterocyclic compound binding;GO:0001883//purine nucleoside binding;GO:0097367//carbohydrate derivative binding;GO:0036094//small molecule binding;GO:0032550//purine ribonucleoside binding;GO:0032549//ribonucleoside binding;GO:0097159//organic cyclic compound binding;GO:0005488//binding	GO:0043227//membrane-bounded organelle;GO:0044424//intracellular part;GO:0044464//cell part;GO:0043226//organelle;GO:0005622//intracellular;GO:0005623//cell;GO:0043229//intracellular organelle;GO:0043231//intracellular membrane-bounded organelle
Unigene0000776	--	286	70	0.2431	--	--	--	--	--	--	--	--	--	--	--	--	--	--	--	--	--	--	-	-	-
Unigene0000777	--	305	87	0.2833	--	--	--	--	--	--	--	--	--	--	--	--	--	--	--	--	--	--	-	-	-
Unigene0000778	--	283	79	0.2773	--	--	--	--	--	--	--	--	--	--	--	--	--	--	--	--	--	--	-	-	-
Unigene0000779	--	252	1637	6.4522	KZV22615.1	50.8	1.00E-06	Magnesium transporter 2 isoform 2 [Dorcoceras hygrometricum]	--	--	--	--	--	--	--	--	--	--	--	--	--	--	-	GO:0003824//catalytic activity;GO:0016787//hydrolase activity	-
Unigene0000780	agl1	2006	1590	0.7873	XP_003060696.1	300	3.00E-91	glycoside hydrolase family 31 protein [Micromonas pusilla CCMP1545]	sp|Q9F234|AGL2_BACTQ	125.6	2.10E-27	Alpha-glucosidase 2 OS=Bacillus thermoamyloliquefaciens PE=3 SV=1	7301333	573.9	3.40E-163	KOG1065	Maltase glucoamylase and related hydrolases, glycosyl hydrolase family 31	--	--	--	--	--	-	-	-
Unigene0000781	--	339	66	0.1934	--	--	--	--	--	--	--	--	--	--	--	--	--	--	--	--	--	--	-	-	-
Unigene0000782	--	2499	2998	1.1916	KYP45237.1	405	4.00E-123	Retrotransposable element Tf2 [Cajanus cajan]	--	--	--	--	At2g14640_2	85.5	4.60E-16	KOG0017	FOG: Transposon-encoded proteins with TYA, reverse transcriptase, integrase domains in various combinations	--	--	--	--	--	-	-	-
Unigene0000783	--	635	171	0.2675	XP_010101745.1	140	5.00E-36	Cryptochrome DASH [Morus notabilis]	--	--	--	--	--	--	--	--	--	--	--	--	--	--	GO:0008152//metabolic process	-	-
Unigene0000784	--	302	135	0.444	XP_010095520.1	112	2.00E-31	hypothetical protein L484_014949 [Morus notabilis]	--	--	--	--	--	--	--	--	--	--	--	--	--	--	-	-	-
Unigene0000785	Eapp	673	6181	9.1223	EOX99085.1	236	1.00E-77	C-terminal [Theobroma cacao]	sp|Q5BU09|EAPP_MOUSE	130.2	2.90E-29	E2F-associated phosphoprotein OS=Mus musculus GN=Eapp PE=1 SV=2	At5g08320	213.4	4.00E-55	KOG3395	Uncharacterized conserved protein	--	--	--	--	--	-	-	-
Unigene0000786	Ttpal	1421	786	0.5494	--	--	--	--	sp|Q9D3D0|TTPAL_MOUSE	116.3	9.20E-25	Alpha-tocopherol transfer protein-like OS=Mus musculus GN=Ttpal PE=2 SV=3	7296754	346.3	8.30E-95	KOG1471	Phosphatidylinositol transfer protein SEC14 and related proteins	--	--	--	--	--	-	-	-
Unigene0000787	--	256	44	0.1707	XP_010103441.1	116	1.00E-31	hypothetical protein L484_010043 [Morus notabilis]	--	--	--	--	--	--	--	--	--	--	--	--	--	--	-	-	-
Unigene0000788	OBGL	2518	43605	17.2005	XP_010098338.1	1277	0	GTPase obg [Morus notabilis]	sp|Q8L7L0|OBGC_ARATH	809.7	3.10E-233	GTP-binding protein OBGC, chloroplastic OS=Arabidopsis thaliana GN=OBGL PE=2 SV=1	At5g18570	793.5	3.50E-229	KOG1489	Predicted GTP-binding protein (ODN superfamily)	--	--	--	--	--	GO:0034641//cellular nitrogen compound metabolic process;GO:0032502//developmental process;GO:0006807//nitrogen compound metabolic process;GO:0006139//nucleobase-containing compound metabolic process;GO:0043170//macromolecule metabolic process;GO:0044767//single-organism developmental process;GO:0022414//reproductive process;GO:0046483//heterocycle metabolic process;GO:0044699//single-organism pr…	GO:0032550//purine ribonucleoside binding;GO:0097367//carbohydrate derivative binding;GO:0016818//hydrolase activity, acting on acid anhydrides, in phosphorus-containing anhydrides;GO:0097159//organic cyclic compound binding;GO:0005488//binding;GO:0016462//pyrophosphatase activity;GO:0016787//hydrolase activity;GO:0043169//cation binding;GO:0001883//purine nucleoside binding;GO:0016817//hydrolase…	GO:0044446//intracellular organelle part;GO:0031975//envelope;GO:0009536//plastid;GO:0043227//membrane-bounded organelle;GO:0009526//plastid envelope;GO:0019866//organelle inner membrane;GO:0043229//intracellular organelle;GO:0005622//intracellular;GO:0044444//cytoplasmic part;GO:0044435//plastid part;GO:0044422//organelle part;GO:0031967//organelle envelope;GO:0044464//cell part;GO:0009532//plas…
Unigene0000789	TCP20	930	6388	6.8225	XP_015898404.1	241	2.00E-77	PREDICTED: transcription factor TCP11-like [Ziziphus jujuba]	sp|Q9LSD5|TCP20_ARATH	118.2	1.60E-25	Transcription factor TCP20 OS=Arabidopsis thaliana GN=TCP20 PE=1 SV=1	--	--	--	--	--	--	--	--	--	--	-	-	-
Unigene0000790	--	245	321	1.3014	--	--	--	--	--	--	--	--	--	--	--	--	--	--	--	--	--	--	-	-	-
Unigene0000791	At1g35710	2602	25063	9.5672	XP_010099563.1	746	0	LRR receptor-like serine/threonine-protein kinase FLS2 [Morus notabilis]	sp|Q9LP24|Y1571_ARATH	306.6	8.80E-82	Probable leucine-rich repeat receptor-like protein kinase At1g35710 OS=Arabidopsis thaliana GN=At1g35710 PE=2 SV=1	At5g18500	183	2.20E-45	KOG1187	Serine/threonine protein kinase	--	--	--	--	--	GO:0006793//phosphorus metabolic process;GO:0006796//phosphate-containing compound metabolic process;GO:0019538//protein metabolic process;GO:0071704//organic substance metabolic process;GO:0044238//primary metabolic process;GO:0044267//cellular protein metabolic process;GO:0044237//cellular metabolic process;GO:0043170//macromolecule metabolic process;GO:0043412//macromolecule modification;GO:00…	GO:0001882//nucleoside binding;GO:0016772//transferase activity, transferring phosphorus-containing groups;GO:0003824//catalytic activity;GO:0005488//binding;GO:0032549//ribonucleoside binding;GO:0032550//purine ribonucleoside binding;GO:0016301//kinase activity;GO:0016740//transferase activity;GO:0001883//purine nucleoside binding;GO:0097159//organic cyclic compound binding;GO:0097367//carbohydr…	-
Unigene0000792	--	257	104	0.4019	--	--	--	--	--	--	--	--	--	--	--	--	--	--	--	--	--	--	-	-	-
Unigene0000793	--	263	107	0.4041	--	--	--	--	--	--	--	--	--	--	--	--	--	--	--	--	--	--	-	-	-
Unigene0000794	ICMTA	1393	18826	13.4235	XP_010103618.1	399	2.00E-137	Protein-S-isoprenylcysteine O-methyltransferase B [Morus notabilis]	sp|Q9FMW9|ICMTA_ARATH	266.9	4.10E-70	Protein-S-isoprenylcysteine O-methyltransferase A OS=Arabidopsis thaliana GN=ICMTA PE=1 SV=1	At5g23320	266.9	6.20E-71	KOG2628	Farnesyl cysteine-carboxyl methyltransferase	K00587//ICMT; protein-S-isoprenylcysteine O-methyltransferase [EC:2.1.1.100]	2.00E-78	297	gra:105764129	ko00900//Terpenoid backbone biosynthesis//Metabolism of terpenoids and polyketides//Metabolism	GO:0008152//metabolic process;GO:0044260//cellular macromolecule metabolic process;GO:0043412//macromolecule modification;GO:0044237//cellular metabolic process;GO:0043170//macromolecule metabolic process;GO:0071704//organic substance metabolic process;GO:0019538//protein metabolic process;GO:0036211//protein modification process;GO:0008213//protein alkylation;GO:0006464//cellular protein modific…	GO:0016740//transferase activity;GO:0003824//catalytic activity;GO:0016741//transferase activity, transferring one-carbon groups	GO:0005622//intracellular;GO:0044424//intracellular part;GO:0043229//intracellular organelle;GO:0005623//cell;GO:0044464//cell part;GO:0016020//membrane;GO:0044425//membrane part;GO:0043231//intracellular membrane-bounded organelle;GO:0031224//intrinsic component of membrane;GO:0043227//membrane-bounded organelle;GO:0043226//organelle
Unigene0000795	--	248	65	0.2603	--	--	--	--	--	--	--	--	--	--	--	--	--	--	--	--	--	--	-	-	-
Unigene0000796	--	263	163	0.6156	--	--	--	--	--	--	--	--	--	--	--	--	--	--	--	--	--	--	-	-	-
Unigene0000797	--	414	99	0.2375	--	--	--	--	--	--	--	--	--	--	--	--	--	--	--	--	--	--	-	-	-
Unigene0000798	--	277	89	0.3191	--	--	--	--	--	--	--	--	--	--	--	--	--	--	--	--	--	--	-	-	-
Unigene0000799	--	265	39	0.1462	--	--	--	--	--	--	--	--	--	--	--	--	--	--	--	--	--	--	-	-	-
Unigene0000800	RGA2	799	234	0.2909	OMO87039.1	171	4.00E-46	Disease resistance protein [Corchorus capsularis]	sp|Q7XBQ9|RGA2_SOLBU	115.2	1.10E-24	Disease resistance protein RGA2 OS=Solanum bulbocastanum GN=RGA2 PE=1 SV=1	At3g14470	146.7	5.40E-35	KOG4658	Apoptotic ATPase	--	--	--	--	--	-	-	-
Unigene0000801	--	251	69	0.273	--	--	--	--	--	--	--	--	--	--	--	--	--	--	--	--	--	--	-	-	-
Unigene0000802	--	270	100	0.3679	--	--	--	--	--	--	--	--	--	--	--	--	--	--	--	--	--	--	-	-	-
Unigene0000803	--	485	356	0.7291	--	--	--	--	--	--	--	--	--	--	--	--	--	--	--	--	--	--	-	-	-
Unigene0000804	GIP	3497	25505	7.2442	XP_010113352.1	1314	0	Retrovirus-related Pol polyprotein from transposon TNT 1-94 [Morus notabilis]	sp|P04146|COPIA_DROME	303.9	7.60E-81	Copia protein OS=Drosophila melanogaster GN=GIP PE=1 SV=3	At2g23330	576.6	9.30E-164	KOG0017	FOG: Transposon-encoded proteins with TYA, reverse transcriptase, integrase domains in various combinations	K03515//REV1; DNA repair protein REV1 [EC:2.7.7.-]	1.00E-208	731.1	ghi:107894697	--	-	-	-
Unigene0000805	--	357	117	0.3255	--	--	--	--	--	--	--	--	--	--	--	--	--	--	--	--	--	--	-	-	-
Unigene0000806	--	307	112	0.3624	--	--	--	--	--	--	--	--	--	--	--	--	--	--	--	--	--	--	-	-	-
Unigene0000807	TUBB1	1694	4023	2.3588	XP_010089109.1	937	0	Tubulin beta-1 chain [Morus notabilis]	sp|P12459|TBB1_SOYBN	854.4	7.30E-247	Tubulin beta-1 chain OS=Glycine max GN=TUBB1 PE=3 SV=1	At5g12250	844.7	8.80E-245	KOG1375	Beta tubulin	K07375//TUBB; tubulin beta	3.50E-255	884.4	vvi:100244399	ko04145//Phagosome//Transport and catabolism//Cellular Processes	GO:0009987//cellular process;GO:0044085//cellular component biogenesis;GO:0044699//single-organism process;GO:0044763//single-organism cellular process;GO:0043623//cellular protein complex assembly;GO:0022607//cellular component assembly;GO:0071822//protein complex subunit organization;GO:0034622//cellular macromolecular complex assembly;GO:0071840//cellular component organization or biogenesis;G…	GO:0017111//nucleoside-triphosphatase activity;GO:0005488//binding;GO:0001883//purine nucleoside binding;GO:0016462//pyrophosphatase activity;GO:0097367//carbohydrate derivative binding;GO:0016818//hydrolase activity, acting on acid anhydrides, in phosphorus-containing anhydrides;GO:0003824//catalytic activity;GO:0032549//ribonucleoside binding;GO:0036094//small molecule binding;GO:0001882//nucle…	GO:0043228//non-membrane-bounded organelle;GO:0005622//intracellular;GO:0044424//intracellular part;GO:0032991//macromolecular complex;GO:0044464//cell part;GO:0043232//intracellular non-membrane-bounded organelle;GO:0005623//cell;GO:0043229//intracellular organelle;GO:0015630//microtubule cytoskeleton;GO:0043226//organelle;GO:0005856//cytoskeleton
Unigene0000808	OPT4	5298	32573	6.1067	XP_010112260.1	916	0	Oligopeptide transporter 4 [Morus notabilis]	sp|Q9FME8|OPT4_ARATH	1156.4	0.00E+00	Oligopeptide transporter 4 OS=Arabidopsis thaliana GN=OPT4 PE=1 SV=1	At5g64410	1156.4	0.00E+00	KOG2262	Sexual differentiation process protein ISP4	--	--	--	--	--	-	-	-
Unigene0000809	--	993	11907	11.91	XP_010110842.1	412	4.00E-134	Nuclear pore complex protein [Morus notabilis]	--	--	--	--	--	--	--	--	--	K14297//NUP98; nuclear pore complex protein Nup98-Nup96	6.40E-07	58.9	zju:107404452	ko03013//RNA transport//Translation//Genetic Information Processing	-	-	-
Unigene0000810	--	307	101	0.3268	--	--	--	--	--	--	--	--	--	--	--	--	--	--	--	--	--	--	-	-	-
Unigene0000811	MYB4	1214	31737	25.9661	XP_010095860.1	546	0	Myb-related protein Myb4 [Morus notabilis]	sp|Q7XBH4|MYB4_ORYSJ	173.3	5.40E-42	Myb-related protein Myb4 OS=Oryza sativa subsp. japonica GN=MYB4 PE=2 SV=2	At1g79180	177.9	3.30E-44	KOG0048	Transcription factor, Myb superfamily	K09422//MYBP; transcription factor MYB, plant	3.60E-60	236.1	pop:7458852	ko04626//Plant-pathogen interaction//Environmental adaptation//Organismal Systems	-	GO:0005488//binding	-
Unigene0000812	--	508	146	0.2855	--	--	--	--	--	--	--	--	--	--	--	--	--	--	--	--	--	--	-	-	-
Unigene0000813	--	261	68	0.2588	--	--	--	--	--	--	--	--	--	--	--	--	--	--	--	--	--	--	-	-	-
Unigene0000814	--	486	205	0.419	--	--	--	--	--	--	--	--	--	--	--	--	--	--	--	--	--	--	-	-	-
Unigene0000815	AtMg00810	2478	2764	1.1079	KZV22697.1	550	0	Cysteine-rich RLK (receptor-like protein kinase) 8 [Dorcoceras hygrometricum]	sp|P92519|M810_ARATH	178.3	3.40E-43	Uncharacterized mitochondrial protein AtMg00810 OS=Arabidopsis thaliana GN=AtMg00810 PE=4 SV=1	At1g70010	361.3	4.30E-99	KOG0017	FOG: Transposon-encoded proteins with TYA, reverse transcriptase, integrase domains in various combinations	K18195//RGL4; rhamnogalacturonan endolyase [EC:4.2.2.23]	9.40E-124	448.4	ghi:107950013	--	-	GO:0016772//transferase activity, transferring phosphorus-containing groups;GO:0016740//transferase activity;GO:0003824//catalytic activity	-
Unigene0000816	TBL14	2540	32486	12.7035	XP_018839044.1	626	0	PREDICTED: protein trichome birefringence-like 14 [Juglans regia]	sp|Q0WPS0|TBL14_ARATH	547.7	2.20E-154	Protein trichome birefringence-like 14 OS=Arabidopsis thaliana GN=TBL14 PE=2 SV=1	--	--	--	--	--	--	--	--	--	--	-	-	-
Unigene0000817	--	2659	2809	1.0493	XP_010111309.1	188	2.00E-53	hypothetical protein L484_027964 [Morus notabilis]	--	--	--	--	--	--	--	--	--	--	--	--	--	--	-	-	-
Unigene0000818	--	326	349	1.0633	XP_010092481.1	65.5	2.00E-11	Succinate-semialdehyde dehydrogenase [Morus notabilis]	--	--	--	--	--	--	--	--	--	--	--	--	--	--	-	-	-
Unigene0000819	--	584	180	0.3061	XP_010088732.1	369	3.00E-127	Zeaxanthin epoxidase [Morus notabilis]	--	--	--	--	At4g38540	131	2.20E-30	KOG2614	Kynurenine 3-monooxygenase and related flavoprotein monooxygenases	--	--	--	--	--	GO:0044699//single-organism process;GO:0044710//single-organism metabolic process;GO:0008152//metabolic process	GO:0003824//catalytic activity	-
Unigene0000820	--	633	155	0.2432	--	--	--	--	--	--	--	--	--	--	--	--	--	--	--	--	--	--	-	-	-
Unigene0000821	EXPA6	249	11019	43.9544	XP_012092561.1	176	5.00E-55	PREDICTED: expansin-A4-like [Jatropha curcas]	sp|Q38865|EXPA6_ARATH	173.7	8.50E-43	Expansin-A6 OS=Arabidopsis thaliana GN=EXPA6 PE=2 SV=2	--	--	--	--	--	--	--	--	--	--	GO:0045229//external encapsulating structure organization;GO:0009987//cellular process;GO:0071555//cell wall organization;GO:0071554//cell wall organization or biogenesis;GO:0071840//cellular component organization or biogenesis;GO:0016043//cellular component organization	-	GO:0071944//cell periphery;GO:0005623//cell;GO:0030312//external encapsulating structure;GO:0044464//cell part
Unigene0000822	--	447	169	0.3755	--	--	--	--	--	--	--	--	--	--	--	--	--	--	--	--	--	--	-	-	-
Unigene0000823	PER2	1445	1107	0.7609	GAV91658.1	451	5.00E-155	LOW QUALITY PROTEIN: peroxidase domain-containing protein, partial [Cephalotus follicularis]	sp|Q67Z07|PER2_ARATH	240.7	3.30E-62	Peroxidase 2 OS=Arabidopsis thaliana GN=PER2 PE=2 SV=1	--	--	--	--	--	K00430//E1.11.1.7; peroxidase [EC:1.11.1.7]	9.10E-119	431	mtr:MTR_2g077990	ko01100//Metabolic pathways//Global and overview maps//Metabolism;ko01110//Biosynthesis of secondary metabolites//Global and overview maps//Metabolism;ko00940//Phenylpropanoid biosynthesis//Biosynthesis of other secondary metabolites//Metabolism	GO:0008152//metabolic process;GO:0044710//single-organism metabolic process;GO:0050896//response to stimulus;GO:0006950//response to stress;GO:0044699//single-organism process	GO:0043167//ion binding;GO:0003824//catalytic activity;GO:0046906//tetrapyrrole binding;GO:1901363//heterocyclic compound binding;GO:0097159//organic cyclic compound binding;GO:0005488//binding;GO:0043169//cation binding	-
Unigene0000824	--	423	87	0.2043	--	--	--	--	--	--	--	--	--	--	--	--	--	--	--	--	--	--	-	-	-
Unigene0000825	--	2289	20629	8.9514	GAV63178.1	153	2.00E-39	zf-C3HC4 domain-containing protein [Cephalotus follicularis]	--	--	--	--	At3g05250	121.3	7.00E-27	KOG4430	Topoisomerase I-binding arginine-serine-rich protein	--	--	--	--	--	-	-	-
Unigene0000826	CTDSPL	997	12965	12.9163	XP_010105625.1	592	0	CTD small phosphatase-like protein [Morus notabilis]	sp|O15194|CTDSL_HUMAN	149.8	5.20E-35	CTD small phosphatase-like protein OS=Homo sapiens GN=CTDSPL PE=1 SV=2	At5g45700	229.6	7.90E-60	KOG1605	TFIIF-interacting CTD phosphatase, including NLI-interacting factor (involved in RNA polymerase II regulation)	K15731//CTDSP; carboxy-terminal domain RNA polymerase II polypeptide A small phosphatase [EC:3.1.3.16]	2.80E-103	379	zju:107412279	--	GO:0008152//metabolic process	GO:0003824//catalytic activity;GO:0016787//hydrolase activity;GO:0016788//hydrolase activity, acting on ester bonds;GO:0042578//phosphoric ester hydrolase activity	-
Unigene0000827	--	441	139	0.3131	--	--	--	--	--	--	--	--	--	--	--	--	--	--	--	--	--	--	-	-	-
Unigene0000828	Chd4	3517	48597	13.7245	KHN48989.1	1132	0	Chromodomain-helicase-DNA-binding protein 4 [Glycine soja]	sp|Q6PDQ2|CHD4_MOUSE	78.2	6.80E-13	Chromodomain-helicase-DNA-binding protein 4 OS=Mus musculus GN=Chd4 PE=1 SV=1	Hs4557453	75.9	5.20E-13	KOG0383	Predicted helicase	--	--	--	--	--	-	GO:0043167//ion binding;GO:0005488//binding;GO:0043169//cation binding	-
Unigene0000829	--	558	846	1.5059	XP_010104668.1	119	8.00E-33	hypothetical protein L484_022046 [Morus notabilis]	--	--	--	--	--	--	--	--	--	--	--	--	--	--	-	-	-
Unigene0000830	--	305	113	0.368	--	--	--	--	--	--	--	--	--	--	--	--	--	--	--	--	--	--	-	-	-
Unigene0000831	--	1430	3963	2.7526	XP_013445937.1	185	1.00E-51	transmembrane protein [Medicago truncatula]	--	--	--	--	--	--	--	--	--	--	--	--	--	--	-	-	-
Unigene0000832	--	330	277	0.8337	XP_010088209.1	192	1.00E-57	Peptidyl-prolyl cis-trans isomerase FKBP42 [Morus notabilis]	--	--	--	--	--	--	--	--	--	--	--	--	--	--	-	GO:0003824//catalytic activity	-
Unigene0000833	--	246	108	0.4361	--	--	--	--	--	--	--	--	--	--	--	--	--	--	--	--	--	--	-	-	-
Unigene0000834	--	1690	33994	19.9791	XP_010091326.1	626	0	Ankyrin repeat-containing protein [Morus notabilis]	--	--	--	--	At3g18670	211.5	3.80E-54	KOG0504	FOG: Ankyrin repeat	--	--	--	--	--	-	GO:0043169//cation binding;GO:0046914//transition metal ion binding;GO:0003824//catalytic activity;GO:0046872//metal ion binding;GO:0005488//binding;GO:0043167//ion binding	-
Unigene0000835	--	2278	169112	73.7362	XP_010091326.1	788	0	Ankyrin repeat-containing protein [Morus notabilis]	--	--	--	--	At3g18670	345.5	2.30E-94	KOG0504	FOG: Ankyrin repeat	--	--	--	--	--	-	-	-
Unigene0000836	--	311	637	2.0344	--	--	--	--	--	--	--	--	--	--	--	--	--	--	--	--	--	--	-	-	-
Unigene0000837	--	571	334	0.581	--	--	--	--	--	--	--	--	--	--	--	--	--	--	--	--	--	--	-	-	-
Unigene0000838	--	1360	1428	1.0429	KYP49501.1	124	4.00E-31	Copia protein [Cajanus cajan]	--	--	--	--	At4g10990_1	87	8.60E-17	KOG0017	FOG: Transposon-encoded proteins with TYA, reverse transcriptase, integrase domains in various combinations	--	--	--	--	--	-	-	-
Unigene0000839	IDN2	2926	65066	22.0871	XP_002533154.1	932	0	PREDICTED: protein INVOLVED IN DE NOVO 2 isoform X1 [Ricinus communis]	sp|Q8VZ79|IDN2_ARATH	651.7	1.20E-185	Protein INVOLVED IN DE NOVO 2 OS=Arabidopsis thaliana GN=IDN2 PE=1 SV=1	--	--	--	--	--	--	--	--	--	--	-	-	-
Unigene0000840	--	514	190	0.3672	--	--	--	--	--	--	--	--	--	--	--	--	--	--	--	--	--	--	-	-	-
Unigene0000841	--	357	497	1.3828	--	--	--	--	--	--	--	--	--	--	--	--	--	--	--	--	--	--	-	-	-
Unigene0000842	MED14	5999	97480	16.1397	XP_010102294.1	3653	0	GDP-mannose 3,5-epimerase 1 [Morus notabilis]	sp|Q9SR02|MED14_ARATH	2136.7	0.00E+00	Mediator of RNA polymerase II transcription subunit 14 OS=Arabidopsis thaliana GN=MED14 PE=1 SV=1	At3g04740	2136.7	0.00E+00	KOG1875	Thyroid hormone receptor-associated coactivator complex component (TRAP170)	K15156//MED14; mediator of RNA polymerase II transcription subunit 14	0	2946	zju:107412197	--	GO:0050896//response to stimulus;GO:2000112//regulation of cellular macromolecule biosynthetic process;GO:0010556//regulation of macromolecule biosynthetic process;GO:0040007//growth;GO:0031323//regulation of cellular metabolic process;GO:0065007//biological regulation;GO:0050789//regulation of biological process;GO:0080090//regulation of primary metabolic process;GO:0031326//regulation of cellul…	GO:0048037//cofactor binding;GO:0005488//binding	GO:0005911//cell-cell junction;GO:0030054//cell junction;GO:0044464//cell part;GO:0043227//membrane-bounded organelle;GO:0005623//cell;GO:0043234//protein complex;GO:0044424//intracellular part;GO:0043226//organelle;GO:0043229//intracellular organelle;GO:0032991//macromolecular complex;GO:0043231//intracellular membrane-bounded organelle;GO:0005622//intracellular
Unigene0000843	--	342	74	0.2149	--	--	--	--	--	--	--	--	--	--	--	--	--	--	--	--	--	--	-	-	-
Unigene0000844	--	246	88	0.3553	XP_010110329.1	52.4	2.00E-07	hypothetical protein L484_003619 [Morus notabilis]	--	--	--	--	--	--	--	--	--	--	--	--	--	--	-	-	-
Unigene0000845	--	444	63	0.1409	--	--	--	--	--	--	--	--	--	--	--	--	--	--	--	--	--	--	-	-	-
Unigene0000846	rplV	1707	57789	33.6257	XP_015900442.1	447	7.00E-154	PREDICTED: 39S ribosomal protein L22, mitochondrial-like [Ziziphus jujuba]	sp|Q92QG5|RL22_RHIME	100.5	6.30E-20	50S ribosomal protein L22 OS=Rhizobium meliloti (strain 1021) GN=rplV PE=3 SV=1	At1g52370	277.7	4.30E-74	KOG1711	Mitochondrial/chloroplast ribosomal protein L22	K02890//RP-L22; large subunit ribosomal protein L22	2.00E-117	426.8	zju:107406650	ko03010//Ribosome//Translation//Genetic Information Processing	GO:0010467//gene expression;GO:0071704//organic substance metabolic process;GO:0043170//macromolecule metabolic process;GO:0008152//metabolic process	-	GO:0044424//intracellular part;GO:0044444//cytoplasmic part;GO:0005623//cell;GO:1990904//ribonucleoprotein complex;GO:0043232//intracellular non-membrane-bounded organelle;GO:0044464//cell part;GO:0044391//ribosomal subunit;GO:0032991//macromolecular complex;GO:0044446//intracellular organelle part;GO:0043229//intracellular organelle;GO:0005622//intracellular;GO:0043228//non-membrane-bounded orga…
Unigene0000847	SBT4.14	448	2960	6.5626	XP_011076782.1	112	3.00E-27	PREDICTED: cucumisin-like [Sesamum indicum]	sp|Q39547|CUCM1_CUCME	99.4	3.60E-20	Cucumisin OS=Cucumis melo PE=1 SV=1	--	--	--	--	--	--	--	--	--	--	GO:0043170//macromolecule metabolic process;GO:0071704//organic substance metabolic process;GO:0044710//single-organism metabolic process;GO:0044699//single-organism process;GO:0044238//primary metabolic process;GO:0008152//metabolic process;GO:0019538//protein metabolic process	GO:0070011//peptidase activity, acting on L-amino acid peptides;GO:0016628//oxidoreductase activity, acting on the CH-CH group of donors, NAD or NADP as acceptor;GO:0016627//oxidoreductase activity, acting on the CH-CH group of donors;GO:0016491//oxidoreductase activity;GO:0008233//peptidase activity;GO:0003824//catalytic activity;GO:0016787//hydrolase activity	-
Unigene0000848	SEC13B	1201	106165	87.8007	XP_010094976.1	608	0	Protein SEC13-like protein [Morus notabilis]	sp|O64740|SC13B_ARATH	348.6	9.30E-95	Protein transport protein SEC13 homolog B OS=Arabidopsis thaliana GN=SEC13B PE=1 SV=1	At2g30050	348.6	1.40E-95	KOG1332	Vesicle coat complex COPII, subunit SEC13	K14004//SEC13; protein transport protein SEC13	8.10E-105	384.4	zju:107415373	ko04141//Protein processing in endoplasmic reticulum//Folding, sorting and degradation//Genetic Information Processing;ko03013//RNA transport//Translation//Genetic Information Processing	-	-	-
Unigene0000849	--	479	173	0.3587	KZV54069.1	140	4.00E-37	Beta-galactosidase [Dorcoceras hygrometricum]	--	--	--	--	At1g27285	75.1	1.20E-13	KOG0017	FOG: Transposon-encoded proteins with TYA, reverse transcriptase, integrase domains in various combinations	K03515//REV1; DNA repair protein REV1 [EC:2.7.7.-]	6.40E-29	131	ghi:107894697	--	-	-	-
Unigene0000850	Tmem19	1871	37975	20.1597	XP_007013284.2	488	6.00E-169	PREDICTED: VTE6-related protein At5g19930 [Theobroma cacao]	sp|Q6P726|TMM19_RAT	182.6	1.40E-44	Transmembrane protein 19 OS=Rattus norvegicus GN=Tmem19 PE=2 SV=2	At5g19930	344.7	3.20E-94	KOG4491	Predicted membrane protein	--	--	--	--	--	-	-	-
Unigene0000851	--	773	893	1.1474	--	--	--	--	--	--	--	--	--	--	--	--	--	--	--	--	--	--	-	-	-
Unigene0000852	--	246	95	0.3836	--	--	--	--	--	--	--	--	--	--	--	--	--	--	--	--	--	--	-	-	-
Unigene0000853	kif11	322	70	0.2159	ADD09606.1	79.3	3.00E-16	kinesin-related protein [Trifolium repens]	sp|Q6S001|KIF11_DICDI	53.5	1.60E-06	Kinesin-related protein 11 OS=Dictyostelium discoideum GN=kif11 PE=3 SV=1	At4g39050	65.1	8.30E-11	KOG0242	Kinesin-like protein	K11498//CENPE; centromeric protein E	2.20E-12	75.5	var:108331688	--	GO:0007017//microtubule-based process;GO:0044763//single-organism cellular process;GO:0009987//cellular process;GO:0044699//single-organism process	GO:0097159//organic cyclic compound binding;GO:0008092//cytoskeletal protein binding;GO:0017111//nucleoside-triphosphatase activity;GO:0016818//hydrolase activity, acting on acid anhydrides, in phosphorus-containing anhydrides;GO:0032550//purine ribonucleoside binding;GO:0001882//nucleoside binding;GO:0043167//ion binding;GO:0043169//cation binding;GO:1901363//heterocyclic compound binding;GO:000…	GO:0044464//cell part;GO:0005622//intracellular;GO:0043226//organelle;GO:0015630//microtubule cytoskeleton;GO:0005856//cytoskeleton;GO:0043229//intracellular organelle;GO:0044430//cytoskeletal part;GO:0005623//cell;GO:0044422//organelle part;GO:0043234//protein complex;GO:0044446//intracellular organelle part;GO:0032991//macromolecular complex;GO:0043232//intracellular non-membrane-bounded organe…
Unigene0000854	--	243	91	0.372	--	--	--	--	--	--	--	--	--	--	--	--	--	--	--	--	--	--	-	-	-
Unigene0000855	MSH1	2663	21631	8.068	XP_010110686.1	1427	0	DNA mismatch repair protein mutS [Morus notabilis]	sp|Q84LK0|MSH1_ARATH	1105.1	0.00E+00	DNA mismatch repair protein MSH1, mitochondrial OS=Arabidopsis thaliana GN=MSH1 PE=1 SV=1	At3g24320	1100.5	0.00E+00	KOG0217	Mismatch repair ATPase MSH6 (MutS family)	--	--	--	--	--	GO:0034641//cellular nitrogen compound metabolic process;GO:0006305//DNA alkylation;GO:0006260//DNA replication;GO:0007275//multicellular organism development;GO:0009058//biosynthetic process;GO:0016043//cellular component organization;GO:0019222//regulation of metabolic process;GO:0006281//DNA repair;GO:0065007//biological regulation;GO:0044237//cellular metabolic process;GO:1901360//organic cyc…	GO:0001882//nucleoside binding;GO:0032549//ribonucleoside binding;GO:0032550//purine ribonucleoside binding;GO:0005488//binding;GO:0097367//carbohydrate derivative binding;GO:0097159//organic cyclic compound binding;GO:0036094//small molecule binding;GO:0003690//double-stranded DNA binding;GO:0001883//purine nucleoside binding;GO:0003677//DNA binding;GO:0003676//nucleic acid binding;GO:1901363//h…	GO:0005622//intracellular;GO:0009536//plastid;GO:0043226//organelle;GO:0043231//intracellular membrane-bounded organelle;GO:0044464//cell part;GO:0043229//intracellular organelle;GO:0005737//cytoplasm;GO:0043227//membrane-bounded organelle;GO:0044424//intracellular part;GO:0005623//cell;GO:0044444//cytoplasmic part
Unigene0000856	--	615	199	0.3214	XP_009346496.1	55.5	6.00E-07	PREDICTED: ankyrin repeat-containing protein NPR4-like isoform X5 [Pyrus x bretschneideri]	--	--	--	--	--	--	--	--	--	--	--	--	--	--	-	-	-
Unigene0000857	--	1181	435	0.3658	--	--	--	--	--	--	--	--	--	--	--	--	--	--	--	--	--	--	-	-	-
Unigene0000858	--	570	581	1.0124	--	--	--	--	--	--	--	--	--	--	--	--	--	--	--	--	--	--	-	-	-
Unigene0000859	--	390	243	0.6189	--	--	--	--	--	--	--	--	--	--	--	--	--	--	--	--	--	--	-	-	-
Unigene0000860	--	258	128	0.4928	--	--	--	--	--	--	--	--	--	--	--	--	--	--	--	--	--	--	-	-	-
Unigene0000861	--	261	273	1.0389	--	--	--	--	--	--	--	--	--	--	--	--	--	--	--	--	--	--	-	-	-
Unigene0000862	--	2205	77973	35.1233	BAS83893.1	902	0	Os03g0314500, partial [Oryza sativa Japonica Group]	--	--	--	--	--	--	--	--	--	--	--	--	--	--	-	-	-
Unigene0000863	ATL67	669	11654	17.3025	XP_010092874.1	405	7.00E-144	RING-H2 finger protein ATL68 [Morus notabilis]	sp|O82353|ATL67_ARATH	202.2	6.00E-51	RING-H2 finger protein ATL67 OS=Arabidopsis thaliana GN=ATL67 PE=2 SV=1	At2g46160	202.2	9.10E-52	KOG0800	FOG: Predicted E3 ubiquitin ligase	K19041//RNF38_44; E3 ubiquitin-protein ligase RNF38/44 [EC:2.3.2.27]	6.40E-59	231.1	dzi:111313323	--	-	GO:0043169//cation binding;GO:0005488//binding;GO:0043167//ion binding	-
Unigene0000864	--	780	194	0.247	XP_010276028.2	107	4.00E-24	PREDICTED: NADH dehydrogenase [ubiquinone] flavoprotein 1, mitochondrial-like [Nelumbo nucifera]	--	--	--	--	--	--	--	--	--	--	--	--	--	--	-	-	-
Unigene0000865	--	268	55	0.2038	KYP41064.1	75.9	2.00E-15	Retrovirus-related Pol polyprotein from transposon TNT 1-94 [Cajanus cajan]	--	--	--	--	--	--	--	--	--	--	--	--	--	--	-	-	-
Unigene0000866	--	255	662	2.5786	--	--	--	--	--	--	--	--	--	--	--	--	--	--	--	--	--	--	-	-	-
Unigene0000867	--	911	8106	8.8379	XP_015875394.1	78.2	4.00E-15	PREDICTED: polycomb group protein Pc-like [Ziziphus jujuba]	--	--	--	--	--	--	--	--	--	--	--	--	--	--	-	-	-
Unigene0000868	--	397	42	0.1051	--	--	--	--	--	--	--	--	--	--	--	--	--	--	--	--	--	--	-	-	-
Unigene0000869	murC	1951	4422	2.2512	XP_008380072.2	744	0	PREDICTED: UDP-N-acetylmuramate--L-alanine ligase-like [Malus domestica]	sp|Q8R749|MURC_CALS4	291.6	2.20E-77	UDP-N-acetylmuramate--L-alanine ligase OS=Caldanaerobacter subterraneus subsp. tengcongensis (strain DSM 15242 / JCM 11007 / NBRC 100824 / MB4) GN=murC PE=3 SV=1	--	--	--	--	--	--	--	--	--	--	-	-	-
Unigene0000870	--	1299	5034	3.8491	XP_010087334.1	103	4.00E-24	hypothetical protein L484_012667 [Morus notabilis]	--	--	--	--	--	--	--	--	--	--	--	--	--	--	GO:0008152//metabolic process;GO:0044237//cellular metabolic process;GO:0036211//protein modification process;GO:0043412//macromolecule modification;GO:0044267//cellular protein metabolic process;GO:0006464//cellular protein modification process;GO:0009987//cellular process;GO:0019538//protein metabolic process;GO:0044260//cellular macromolecule metabolic process;GO:0071704//organic substance met…	GO:0001882//nucleoside binding;GO:0097367//carbohydrate derivative binding;GO:0097159//organic cyclic compound binding;GO:0016740//transferase activity;GO:0003824//catalytic activity;GO:0001883//purine nucleoside binding;GO:0036094//small molecule binding;GO:0032550//purine ribonucleoside binding;GO:0005488//binding;GO:0032549//ribonucleoside binding;GO:1901363//heterocyclic compound binding	-
Unigene0000871	--	1459	2836	1.9307	XP_010099484.1	152	2.00E-37	Ubiquitin and WLM domain-containing protein [Morus notabilis]	--	--	--	--	At5g41980	105.9	1.90E-22	KOG4585	Predicted transposase	--	--	--	--	--	-	-	-
Unigene0000872	--	507	4281	8.3868	--	--	--	--	--	--	--	--	--	--	--	--	--	--	--	--	--	--	-	-	-
Unigene0000873	trappc5	1249	72261	57.4647	XP_006473978.1	392	1.00E-135	PREDICTED: trafficking protein particle complex subunit 5 [Citrus sinensis]	sp|Q54YG5|TPPC5_DICDI	227.6	2.50E-58	Trafficking protein particle complex subunit 5 OS=Dictyostelium discoideum GN=trappc5 PE=3 SV=1	At5g58030	364	3.40E-100	KOG3315	Transport protein particle (TRAPP) complex subunit	K20280//TRAPPC5; trafficking protein particle complex subunit 5	4.60E-103	378.6	cit:102627257	--	GO:0016192//vesicle-mediated transport;GO:0006810//transport;GO:0051179//localization;GO:0051234//establishment of localization	-	-
Unigene0000874	trappc5	347	313	0.8959	XP_010275747.1	125	2.00E-35	PREDICTED: trafficking protein particle complex subunit 5 [Nelumbo nucifera]	sp|Q54YG5|TPPC5_DICDI	60.5	1.40E-08	Trafficking protein particle complex subunit 5 OS=Dictyostelium discoideum GN=trappc5 PE=3 SV=1	At5g58030	116.7	2.60E-26	KOG3315	Transport protein particle (TRAPP) complex subunit	K20280//TRAPPC5; trafficking protein particle complex subunit 5	8.20E-26	120.2	cpap:110815670	--	GO:0006810//transport;GO:0051179//localization;GO:0051234//establishment of localization;GO:0016192//vesicle-mediated transport	-	-
Unigene0000875	--	475	924	1.9321	--	--	--	--	--	--	--	--	--	--	--	--	--	--	--	--	--	--	-	-	-
Unigene0000876	--	506	889	1.7451	--	--	--	--	--	--	--	--	--	--	--	--	--	--	--	--	--	--	-	-	-
Unigene0000877	--	231	39	0.1677	--	--	--	--	--	--	--	--	--	--	--	--	--	--	--	--	--	--	-	-	-
Unigene0000878	--	1233	13095	10.5488	--	--	--	--	--	--	--	--	--	--	--	--	--	--	--	--	--	--	-	-	-
Unigene0000879	RPS16	1085	87610	80.2017	XP_010105611.1	177	6.00E-53	40S ribosomal protein S16 [Morus notabilis]	sp|P46293|RS16_GOSHI	160.6	3.20E-38	40S ribosomal protein S16 OS=Gossypium hirsutum GN=RPS16 PE=2 SV=1	At2g09990	154.5	3.50E-37	KOG1753	40S ribosomal protein S16	K02960//RP-S16e; small subunit ribosomal protein S16e	1.80E-42	177.2	jcu:105629710	ko03010//Ribosome//Translation//Genetic Information Processing	GO:0071704//organic substance metabolic process;GO:0043170//macromolecule metabolic process;GO:0010467//gene expression;GO:0008152//metabolic process	-	GO:0044464//cell part;GO:0005622//intracellular;GO:1990904//ribonucleoprotein complex;GO:0044424//intracellular part;GO:0005623//cell;GO:0030529//intracellular ribonucleoprotein complex;GO:0032991//macromolecular complex
Unigene0000880	--	335	3734	11.0711	--	--	--	--	--	--	--	--	--	--	--	--	--	--	--	--	--	--	-	-	-
Unigene0000881	LTA2	762	18109	23.6047	XP_015895590.1	119	2.00E-35	PREDICTED: dihydrolipoyllysine-residue acetyltransferase component 4 of pyruvate dehydrogenase complex, chloroplastic [Ziziphus jujuba]	sp|Q9SQI8|ODP24_ARATH	109.8	4.60E-23	Dihydrolipoyllysine-residue acetyltransferase component 4 of pyruvate dehydrogenase complex, chloroplastic OS=Arabidopsis thaliana GN=LTA2 PE=2 SV=1	At3g25860	109.8	7.00E-24	KOG0557	Dihydrolipoamide acetyltransferase	K00627//DLAT; pyruvate dehydrogenase E2 component (dihydrolipoamide acetyltransferase) [EC:2.3.1.12]	2.20E-23	113.2	cit:102609118	ko01100//Metabolic pathways//Global and overview maps//Metabolism;ko01110//Biosynthesis of secondary metabolites//Global and overview maps//Metabolism;ko01200//Carbon metabolism//Global and overview maps//Metabolism;ko00010//Glycolysis / Gluconeogenesis//Carbohydrate metabolism//Metabolism;ko00620//Pyruvate metabolism//Carbohydrate metabolism//Metabolism;ko00020//Citrate cycle (TCA cycle)//Carboh…	-	GO:0003824//catalytic activity;GO:0016740//transferase activity	-
Unigene0000882	--	301	26481	87.3832	XP_010100236.1	85.5	8.00E-19	hypothetical protein L484_005440 [Morus notabilis]	--	--	--	--	--	--	--	--	--	--	--	--	--	--	-	-	-
Unigene0000883	--	263	42	0.1586	--	--	--	--	--	--	--	--	--	--	--	--	--	--	--	--	--	--	-	-	-
Unigene0000884	--	259	68	0.2608	--	--	--	--	--	--	--	--	--	--	--	--	--	--	--	--	--	--	-	-	-
Unigene0000885	At3g19950	3303	50025	15.0431	XP_010093819.1	657	0	E3 ubiquitin-protein ligase RING1-like protein [Morus notabilis]	sp|Q8LPN7|RNG1L_ARATH	164.1	8.90E-39	E3 ubiquitin-protein ligase RING1-like OS=Arabidopsis thaliana GN=At3g19950 PE=1 SV=1	At2g40830	238.8	4.30E-62	KOG0800	FOG: Predicted E3 ubiquitin ligase	K11982//RNF115_126; E3 ubiquitin-protein ligase RNF115/126 [EC:2.3.2.27]	1.10E-108	398.7	gmx:100813674	--	-	GO:0003824//catalytic activity;GO:0043167//ion binding;GO:0005488//binding;GO:0046872//metal ion binding;GO:0043169//cation binding;GO:0046914//transition metal ion binding	-
Unigene0000886	--	246	1638	6.6136	--	--	--	--	--	--	--	--	--	--	--	--	--	--	--	--	--	--	-	-	-
Unigene0000887	RPL27	723	772948	1061.8711	XP_010112899.1	273	2.00E-92	60S ribosomal protein L27 [Morus notabilis]	sp|Q05462|RL27_PEA	240	2.80E-62	60S ribosomal protein L27 OS=Pisum sativum GN=RPL27 PE=2 SV=1	At3g22230	233.4	4.00E-61	KOG3418	60S ribosomal protein L27	K02901//RP-L27e; large subunit ribosomal protein L27e	2.40E-64	249.2	csv:101212658	ko03010//Ribosome//Translation//Genetic Information Processing	GO:0071704//organic substance metabolic process;GO:0010467//gene expression;GO:0043170//macromolecule metabolic process;GO:0008152//metabolic process	-	GO:0005622//intracellular;GO:0005623//cell;GO:1990904//ribonucleoprotein complex;GO:0032991//macromolecular complex;GO:0030529//intracellular ribonucleoprotein complex;GO:0044464//cell part;GO:0044424//intracellular part
Unigene0000888	--	765	364	0.4726	--	--	--	--	--	--	--	--	--	--	--	--	--	--	--	--	--	--	-	-	-
Unigene0000889	EXPA6	249	13965	55.7059	XP_014505067.1	106	9.00E-28	PREDICTED: expansin-A4 [Vigna radiata var. radiata] [Vigna radiata]	sp|Q38865|EXPA6_ARATH	90.9	7.20E-18	Expansin-A6 OS=Arabidopsis thaliana GN=EXPA6 PE=2 SV=2	--	--	--	--	--	--	--	--	--	--	GO:0016043//cellular component organization;GO:0071555//cell wall organization;GO:0009987//cellular process;GO:0071840//cellular component organization or biogenesis;GO:0071554//cell wall organization or biogenesis;GO:0045229//external encapsulating structure organization	-	GO:0044464//cell part;GO:0071944//cell periphery;GO:0030312//external encapsulating structure;GO:0005623//cell
Unigene0000890	--	248	58	0.2323	--	--	--	--	--	--	--	--	--	--	--	--	--	--	--	--	--	--	-	-	-
Unigene0000891	FBW2	1429	329918	229.3156	XP_010098624.1	663	0	F-box protein FBW2 [Morus notabilis]	sp|Q9ZPE4|FBW2_ARATH	371.3	1.60E-101	F-box protein FBW2 OS=Arabidopsis thaliana GN=FBW2 PE=1 SV=1	At4g08980	371.3	2.40E-102	KOG1947	Leucine rich repeat proteins, some proteins contain F-box	--	--	--	--	--	GO:0032446//protein modification by small protein conjugation;GO:0010468//regulation of gene expression;GO:0043412//macromolecule modification;GO:0065007//biological regulation;GO:0019538//protein metabolic process;GO:0001101//response to acid chemical;GO:0009987//cellular process;GO:0042221//response to chemical;GO:0060255//regulation of macromolecule metabolic process;GO:0019222//regulation of …	-	-
Unigene0000892	SPCC24B10.10c	2765	15011	5.3923	XP_016651117.1	1298	0	PREDICTED: LOW QUALITY PROTEIN: peroxisomal biogenesis factor 6 [Prunus mume]	sp|Q9P7J5|YJNA_SCHPO	236.9	9.00E-61	Uncharacterized AAA domain-containing protein C24B10.10c OS=Schizosaccharomyces pombe (strain 972 / ATCC 24843) GN=SPCC24B10.10c PE=3 SV=1	At1g64110	1015.4	6.20E-296	KOG0737	AAA+-type ATPase	--	--	--	--	--	-	GO:0016818//hydrolase activity, acting on acid anhydrides, in phosphorus-containing anhydrides;GO:0016887//ATPase activity;GO:0097367//carbohydrate derivative binding;GO:0032549//ribonucleoside binding;GO:0016462//pyrophosphatase activity;GO:0001882//nucleoside binding;GO:0097159//organic cyclic compound binding;GO:0036094//small molecule binding;GO:0017111//nucleoside-triphosphatase activity;GO:…	-
Unigene0000893	At5g40670	1940	7622	3.9024	XP_004488941.1	259	9.00E-80	PREDICTED: cystinosin homolog [Cicer arietinum]	sp|P57758|CTNS_ARATH	231.9	2.00E-59	Cystinosin homolog OS=Arabidopsis thaliana GN=At5g40670 PE=2 SV=1	At5g40670	231.9	3.10E-60	KOG3145	Cystine transporter Cystinosin	K12386//CTNS; cystinosin	2.40E-66	257.3	cam:101494004	--	-	-	-
Unigene0000894	GST1	779	1701	2.1688	JAT63952.1	327	7.00E-112	Glutathione S-transferase 1, isoform D, partial [Anthurium amnicola]	sp|P42860|GSTT1_LUCCU	287.3	1.60E-76	Glutathione S-transferase 1-1 OS=Lucilia cuprina GN=GST1 PE=1 SV=2	7299601	285.8	7.30E-77	KOG0867	Glutathione S-transferase	K00799//GST; glutathione S-transferase [EC:2.5.1.18]	3.20E-17	92.8	vvi:100233043	ko00480//Glutathione metabolism//Metabolism of other amino acids//Metabolism	-	-	-
Unigene0000895	--	307	46	0.1488	--	--	--	--	--	--	--	--	--	--	--	--	--	--	--	--	--	--	-	-	-
Unigene0000896	--	1824	827	0.4503	JAT47173.1	175	6.00E-46	Chitooligosaccharide deacetylase [Anthurium amnicola]	--	--	--	--	--	--	--	--	--	--	--	--	--	--	-	-	-
Unigene0000897	--	563	330	0.5822	--	--	--	--	--	--	--	--	--	--	--	--	--	--	--	--	--	--	-	-	-
Unigene0000898	CIPK8	2173	25346	11.5854	EOY15543.1	494	2.00E-169	CBL-interacting protein kinase 8 isoform 4 [Theobroma cacao]	sp|Q9STV4|CIPK8_ARATH	457.2	3.30E-127	CBL-interacting serine/threonine-protein kinase 8 OS=Arabidopsis thaliana GN=CIPK8 PE=1 SV=1	At4g24400	457.2	5.10E-128	KOG0583	Serine/threonine protein kinase	K07198//PRKAA; 5'-AMP-activated protein kinase, catalytic alpha subunit [EC:2.7.11.11]	8.80E-134	481.5	pper:18788409	--	GO:0043412//macromolecule modification;GO:0008152//metabolic process;GO:0050794//regulation of cellular process;GO:0050896//response to stimulus;GO:0034284//response to monosaccharide;GO:0006796//phosphate-containing compound metabolic process;GO:0016310//phosphorylation;GO:0009987//cellular process;GO:0044237//cellular metabolic process;GO:0044260//cellular macromolecule metabolic process;GO:004…	GO:0003824//catalytic activity;GO:0005488//binding;GO:1901363//heterocyclic compound binding;GO:0016740//transferase activity;GO:0016301//kinase activity;GO:0097159//organic cyclic compound binding;GO:0004672//protein kinase activity;GO:0036094//small molecule binding;GO:0097367//carbohydrate derivative binding;GO:0001883//purine nucleoside binding;GO:0032550//purine ribonucleoside binding;GO:001…	GO:0016020//membrane
Unigene0000899	--	466	92	0.1961	--	--	--	--	--	--	--	--	--	--	--	--	--	--	--	--	--	--	-	-	-
Unigene0000900	AtMg00240	2263	1720	0.7549	JAV45135.1	262	0	cysteine-rich RLK RECEPTOR-like protein kinase [Citrus limon]	sp|P93290|M240_ARATH	68.9	2.70E-10	Uncharacterized mitochondrial protein AtMg00240 OS=Arabidopsis thaliana GN=AtMg00240 PE=4 SV=1	At2g23330	219.2	2.40E-56	KOG0017	FOG: Transposon-encoded proteins with TYA, reverse transcriptase, integrase domains in various combinations	--	--	--	--	--	-	-	-
Unigene0000901	--	318	76	0.2374	--	--	--	--	--	--	--	--	--	--	--	--	--	--	--	--	--	--	-	-	-
Unigene0000902	--	340	152	0.444	--	--	--	--	--	--	--	--	--	--	--	--	--	--	--	--	--	--	-	-	-
Unigene0000903	--	375	170	0.4503	--	--	--	--	--	--	--	--	--	--	--	--	--	--	--	--	--	--	-	-	-
Unigene0000904	--	282	47	0.1655	XP_010113352.1	125	1.00E-32	Retrovirus-related Pol polyprotein from transposon TNT 1-94 [Morus notabilis]	--	--	--	--	--	--	--	--	--	--	--	--	--	--	-	GO:0016740//transferase activity;GO:0003824//catalytic activity;GO:0016772//transferase activity, transferring phosphorus-containing groups	-
Unigene0000905	ARF9	2237	98245	43.6219	XP_010100721.1	1417	0	Auxin response factor 18 [Morus notabilis]	sp|Q9XED8|ARFI_ARATH	667.9	1.30E-190	Auxin response factor 9 OS=Arabidopsis thaliana GN=ARF9 PE=1 SV=1	--	--	--	--	--	K14486//K14486; auxin response factor	3.20E-288	994.6	zju:107423671	ko04075//Plant hormone signal transduction//Signal transduction//Environmental Information Processing	GO:0009725//response to hormone;GO:0019222//regulation of metabolic process;GO:0043170//macromolecule metabolic process;GO:0010033//response to organic substance;GO:0032870//cellular response to hormone stimulus;GO:0009719//response to endogenous stimulus;GO:0070887//cellular response to chemical stimulus;GO:0065007//biological regulation;GO:0071310//cellular response to organic substance;GO:0044…	GO:0005515//protein binding;GO:0005488//binding	GO:0005623//cell;GO:0043226//organelle;GO:0043229//intracellular organelle;GO:0043227//membrane-bounded organelle;GO:0005622//intracellular;GO:0043231//intracellular membrane-bounded organelle;GO:0044464//cell part;GO:0044424//intracellular part
Unigene0000906	--	243	279	1.1404	--	--	--	--	--	--	--	--	--	--	--	--	--	--	--	--	--	--	-	-	-
Unigene0000907	At1g05835	753	43035	56.7658	CDY63795.1	116	1.00E-30	BnaA08g31750D [Brassica napus]	sp|A8MS78|Y1583_ARATH	114	2.40E-24	Uncharacterized protein At1g05835 OS=Arabidopsis thaliana GN=At1g05835 PE=2 SV=1	At1g05830_2	112.8	8.20E-25	KOG1080	Histone H3 (Lys4) methyltransferase complex, subunit SET1 and related methyltransferases	--	--	--	--	--	-	-	-
Unigene0000908	--	382	684	1.7785	--	--	--	--	--	--	--	--	--	--	--	--	--	--	--	--	--	--	-	-	-
Unigene0000909	--	1249	3380	2.6879	XP_010113478.1	62.8	3.00E-12	hypothetical protein L484_026812 [Morus notabilis]	--	--	--	--	--	--	--	--	--	--	--	--	--	--	-	-	-
Unigene0000910	rps20	437	178	0.4046	JAT62305.1	154	5.00E-47	40S ribosomal protein S20 [Anthurium amnicola]	sp|O74893|RS20_SCHPO	145.2	5.60E-34	40S ribosomal protein S20 OS=Schizosaccharomyces pombe (strain 972 / ATCC 24843) GN=rps20 PE=1 SV=1	SPCC576.09	145.2	8.60E-35	KOG0900	40S ribosomal protein S20	K02969//RP-S20e; small subunit ribosomal protein S20e	2.00E-29	132.5	vcn:VOLCADRAFT_74395	ko03010//Ribosome//Translation//Genetic Information Processing	GO:0071704//organic substance metabolic process;GO:0008152//metabolic process;GO:0043170//macromolecule metabolic process;GO:0010467//gene expression	GO:0005198//structural molecule activity	GO:0030529//intracellular ribonucleoprotein complex;GO:0044391//ribosomal subunit;GO:0043229//intracellular organelle;GO:0005622//intracellular;GO:1990904//ribonucleoprotein complex;GO:0043226//organelle;GO:0044444//cytoplasmic part;GO:0043232//intracellular non-membrane-bounded organelle;GO:0005737//cytoplasm;GO:0043228//non-membrane-bounded organelle;GO:0044422//organelle part;GO:0005840//ribos…
Unigene0000911	exosc6	1160	18730	16.0376	XP_010089964.1	520	0	Exosome complex component [Morus notabilis]	sp|Q6P0I8|EXOS6_DANRE	143.7	4.40E-33	Exosome complex component MTR3 OS=Danio rerio GN=exosc6 PE=2 SV=2	7293727	89.4	1.50E-17	KOG1068	Exosomal 3'-5' exoribonuclease complex, subunit Rrp41 and related exoribonucleases	K12587//MTR3; exosome complex component MTR3	1.10E-122	443.7	pavi:110755393	ko03018//RNA degradation//Folding, sorting and degradation//Genetic Information Processing	GO:0044238//primary metabolic process;GO:0016043//cellular component organization;GO:0043170//macromolecule metabolic process;GO:0006725//cellular aromatic compound metabolic process;GO:0032259//methylation;GO:2000026//regulation of multicellular organismal development;GO:0044260//cellular macromolecule metabolic process;GO:0022414//reproductive process;GO:0044710//single-organism metabolic proce…	GO:0004527//exonuclease activity;GO:0016787//hydrolase activity;GO:0003824//catalytic activity;GO:0016788//hydrolase activity, acting on ester bonds;GO:0004518//nuclease activity	GO:0044464//cell part;GO:0044424//intracellular part;GO:0005623//cell;GO:0005622//intracellular
Unigene0000912	--	242	178	0.7306	--	--	--	--	--	--	--	--	--	--	--	--	--	--	--	--	--	--	-	-	-
Unigene0000913	ABCB15	4010	43594	10.798	XP_010091169.1	2019	0	ABC transporter B family member 15 [Morus notabilis]	sp|Q9LHD1|AB15B_ARATH	1508	0.00E+00	ABC transporter B family member 15 OS=Arabidopsis thaliana GN=ABCB15 PE=3 SV=1	At3g28345	1508	0.00E+00	KOG0055	Multidrug/pheromone exporter, ABC superfamily	K05658//ABCB1; ATP-binding cassette, subfamily B (MDR/TAP), member 1 [EC:3.6.3.44]	0	1587	dzi:111293091	ko02010//ABC transporters//Membrane transport//Environmental Information Processing	GO:0044699//single-organism process;GO:0044763//single-organism cellular process;GO:0051234//establishment of localization;GO:0051179//localization;GO:0009987//cellular process	GO:0015399//primary active transmembrane transporter activity;GO:0016818//hydrolase activity, acting on acid anhydrides, in phosphorus-containing anhydrides;GO:0001883//purine nucleoside binding;GO:0016787//hydrolase activity;GO:0005215//transporter activity;GO:1901363//heterocyclic compound binding;GO:0016462//pyrophosphatase activity;GO:0003824//catalytic activity;GO:0032549//ribonucleoside bin…	GO:0044425//membrane part;GO:0016020//membrane;GO:0031224//intrinsic component of membrane
Unigene0000914	--	622	2542	4.0592	--	--	--	--	--	--	--	--	--	--	--	--	--	--	--	--	--	--	-	-	-
Unigene0000915	--	245	55	0.223	--	--	--	--	--	--	--	--	--	--	--	--	--	--	--	--	--	--	-	-	-
Unigene0000916	--	507	609	1.1931	XP_010101986.1	91.7	2.00E-21	hypothetical protein L484_012004 [Morus notabilis]	--	--	--	--	--	--	--	--	--	--	--	--	--	--	-	-	-
Unigene0000917	--	835	511494	608.4346	XP_018821412.1	119	3.00E-31	PREDICTED: glycine-rich protein A3 [Juglans regia]	--	--	--	--	--	--	--	--	--	--	--	--	--	--	-	-	-
Unigene0000918	--	299	62	0.206	XP_010112223.1	70.9	1.00E-13	hypothetical protein L484_013047 [Morus notabilis]	--	--	--	--	--	--	--	--	--	--	--	--	--	--	-	-	-
Unigene0000919	--	908	2162	2.365	XP_010096032.1	89.4	2.00E-19	hypothetical protein L484_008688 [Morus notabilis]	--	--	--	--	--	--	--	--	--	--	--	--	--	--	-	-	-
Unigene0000920	--	283	45	0.1579	--	--	--	--	--	--	--	--	--	--	--	--	--	--	--	--	--	--	-	-	-
Unigene0000921	CEL5	2149	77758	35.9392	XP_010112045.1	984	0	Endoglucanase 9 [Morus notabilis]	sp|Q2V4L8|GUN3_ARATH	745	8.00E-214	Endoglucanase 3 OS=Arabidopsis thaliana GN=CEL5 PE=2 SV=2	--	--	--	--	--	K01179//E3.2.1.4; endoglucanase [EC:3.2.1.4]	2.40E-232	808.9	zju:107410775	ko01100//Metabolic pathways//Global and overview maps//Metabolism;ko00500//Starch and sucrose metabolism//Carbohydrate metabolism//Metabolism	GO:0044264//cellular polysaccharide metabolic process;GO:0044262//cellular carbohydrate metabolic process;GO:0009987//cellular process;GO:0071704//organic substance metabolic process;GO:0044042//glucan metabolic process;GO:0030243//cellulose metabolic process;GO:0044237//cellular metabolic process;GO:0044238//primary metabolic process;GO:0051273//beta-glucan metabolic process;GO:0005975//carbohyd…	GO:0016787//hydrolase activity;GO:0003824//catalytic activity;GO:0004553//hydrolase activity, hydrolyzing O-glycosyl compounds;GO:0016798//hydrolase activity, acting on glycosyl bonds	-
Unigene0000922	--	247	126	0.5067	--	--	--	--	--	--	--	--	--	--	--	--	--	--	--	--	--	--	-	-	-
Unigene0000923	AFC2	1951	59740	30.4136	XP_010100356.1	825	0	Serine/threonine-protein kinase AFC2 [Morus notabilis]	sp|P51567|AFC2_ARATH	639.4	4.30E-182	Serine/threonine-protein kinase AFC2 OS=Arabidopsis thaliana GN=AFC2 PE=1 SV=1	At4g24740	639.4	6.50E-183	KOG0671	LAMMER dual specificity kinases	K08287//E2.7.12.1; dual-specificity kinase [EC:2.7.12.1]	8.80E-226	786.9	zju:107428513	--	GO:0008152//metabolic process;GO:0043412//macromolecule modification;GO:0006796//phosphate-containing compound metabolic process;GO:0071704//organic substance metabolic process;GO:0036211//protein modification process;GO:0044237//cellular metabolic process;GO:0044267//cellular protein metabolic process;GO:0006464//cellular protein modification process;GO:0009987//cellular process;GO:0006793//phos…	GO:0001883//purine nucleoside binding;GO:0016740//transferase activity;GO:0097159//organic cyclic compound binding;GO:0032549//ribonucleoside binding;GO:0016773//phosphotransferase activity, alcohol group as acceptor;GO:1901363//heterocyclic compound binding;GO:0005488//binding;GO:0097367//carbohydrate derivative binding;GO:0001882//nucleoside binding;GO:0036094//small molecule binding;GO:0003824…	-
Unigene0000924	--	391	3355	8.5227	--	--	--	--	--	--	--	--	--	--	--	--	--	--	--	--	--	--	-	-	-
Unigene0000925	MED26C	708	1457	2.044	XP_015891030.1	151	5.00E-42	PREDICTED: probable mediator of RNA polymerase II transcription subunit 26c [Ziziphus jujuba]	sp|F4KFC7|MD26C_ARATH	81.3	1.60E-14	Probable mediator of RNA polymerase II transcription subunit 26c OS=Arabidopsis thaliana GN=MED26C PE=1 SV=1	--	--	--	--	--	--	--	--	--	--	GO:0044260//cellular macromolecule metabolic process;GO:0009059//macromolecule biosynthetic process;GO:0009058//biosynthetic process;GO:0044249//cellular biosynthetic process;GO:0071704//organic substance metabolic process;GO:0044237//cellular metabolic process;GO:0008152//metabolic process;GO:0043170//macromolecule metabolic process;GO:0034645//cellular macromolecule biosynthetic process;GO:0009…	-	GO:0043227//membrane-bounded organelle;GO:0005622//intracellular;GO:0043231//intracellular membrane-bounded organelle;GO:0044464//cell part;GO:0005623//cell;GO:0043229//intracellular organelle;GO:0043226//organelle;GO:0044424//intracellular part
Unigene0000926	NLP2	4617	6799	1.4627	XP_015893079.1	1319	0	PREDICTED: pentatricopeptide repeat-containing protein At2g17140-like [Ziziphus jujuba]	sp|Q7X9B9|NLP2_ARATH	378.3	4.20E-103	Protein NLP2 OS=Arabidopsis thaliana GN=NLP2 PE=2 SV=3	At2g17140	179.1	5.70E-44	KOG4197	FOG: PPR repeat	--	--	--	--	--	-	-	-
Unigene0000927	--	403	183	0.451	--	--	--	--	--	--	--	--	--	--	--	--	--	--	--	--	--	--	-	-	-
Unigene0000928	--	359	133	0.368	--	--	--	--	--	--	--	--	--	--	--	--	--	--	--	--	--	--	-	-	-
Unigene0000929	--	350	69	0.1958	--	--	--	--	--	--	--	--	--	--	--	--	--	--	--	--	--	--	-	-	-
Unigene0000930	POLD1	3460	25005	7.1781	XP_008227413.1	2074	0	PREDICTED: DNA polymerase delta catalytic subunit [Prunus mume]	sp|Q9LRE6|DPOD1_ORYSJ	1844.3	0.00E+00	DNA polymerase delta catalytic subunit OS=Oryza sativa subsp. japonica GN=POLD1 PE=2 SV=1	At5g63960	1679.1	0.00E+00	KOG0969	DNA polymerase delta, catalytic subunit	K02327//POLD1; DNA polymerase delta subunit 1 [EC:2.7.7.7]	0	1970.7	aip:107613572	ko01100//Metabolic pathways//Global and overview maps//Metabolism;ko00230//Purine metabolism//Nucleotide metabolism//Metabolism;ko00240//Pyrimidine metabolism//Nucleotide metabolism//Metabolism;ko03440//Homologous recombination//Replication and repair//Genetic Information Processing;ko03420//Nucleotide excision repair//Replication and repair//Genetic Information Processing;ko03030//DNA replicatio…	GO:0046483//heterocycle metabolic process;GO:0009987//cellular process;GO:0006139//nucleobase-containing compound metabolic process;GO:0044260//cellular macromolecule metabolic process;GO:0006725//cellular aromatic compound metabolic process;GO:0090304//nucleic acid metabolic process;GO:0043170//macromolecule metabolic process;GO:1901360//organic cyclic compound metabolic process;GO:0006259//DNA …	GO:0003824//catalytic activity;GO:0016779//nucleotidyltransferase activity;GO:1901363//heterocyclic compound binding;GO:0016772//transferase activity, transferring phosphorus-containing groups;GO:0097159//organic cyclic compound binding;GO:0003676//nucleic acid binding;GO:0016740//transferase activity;GO:0034061//DNA polymerase activity;GO:0005488//binding	-
Unigene0000931	--	346	170	0.488	--	--	--	--	--	--	--	--	--	--	--	--	--	--	--	--	--	--	-	-	-
Unigene0000932	--	380	116	0.3032	--	--	--	--	--	--	--	--	--	--	--	--	--	--	--	--	--	--	-	-	-
Unigene0000933	phnPP	2175	28493	13.0118	XP_010094176.1	892	0	Protein trpH [Morus notabilis]	sp|C8WJZ5|PHNPP_EGGLE	101.7	3.60E-20	Phosphoribosyl 1,2-cyclic phosphate 1,2-diphosphodiesterase OS=Eggerthella lenta (strain ATCC 25559 / DSM 2243 / JCM 9979 / NCTC 11813 / VPI 0255) GN=phnPP PE=1 SV=1	--	--	--	--	--	K07053//E3.1.3.97; 3',5'-nucleoside bisphosphate phosphatase [EC:3.1.3.97]	1.90E-189	666.4	zju:107413757	--	GO:0006725//cellular aromatic compound metabolic process;GO:0034641//cellular nitrogen compound metabolic process;GO:0090304//nucleic acid metabolic process;GO:0043170//macromolecule metabolic process;GO:0009987//cellular process;GO:0008152//metabolic process;GO:1901360//organic cyclic compound metabolic process;GO:0006139//nucleobase-containing compound metabolic process;GO:0044260//cellular mac…	GO:0016779//nucleotidyltransferase activity;GO:0016772//transferase activity, transferring phosphorus-containing groups;GO:0034061//DNA polymerase activity;GO:0003824//catalytic activity;GO:0016740//transferase activity	-
Unigene0000934	--	249	5	0.0199	XP_010094176.1	122	3.00E-32	Protein trpH [Morus notabilis]	--	--	--	--	--	--	--	--	--	K07053//E3.1.3.97; 3',5'-nucleoside bisphosphate phosphatase [EC:3.1.3.97]	3.20E-24	114.4	cmax:111486022	--	GO:1901360//organic cyclic compound metabolic process;GO:0006725//cellular aromatic compound metabolic process;GO:0009987//cellular process;GO:0034641//cellular nitrogen compound metabolic process;GO:0046483//heterocycle metabolic process;GO:0044238//primary metabolic process;GO:0006139//nucleobase-containing compound metabolic process;GO:0006807//nitrogen compound metabolic process;GO:0044260//c…	GO:0003824//catalytic activity;GO:0034061//DNA polymerase activity;GO:0016772//transferase activity, transferring phosphorus-containing groups;GO:0016779//nucleotidyltransferase activity;GO:0016740//transferase activity	-
Unigene0000935	--	457	186	0.4043	--	--	--	--	--	--	--	--	--	--	--	--	--	--	--	--	--	--	-	-	-
Unigene0000936	--	252	76	0.2996	--	--	--	--	--	--	--	--	--	--	--	--	--	--	--	--	--	--	-	-	-
Unigene0000937	--	462	518	1.1136	--	--	--	--	--	--	--	--	--	--	--	--	--	--	--	--	--	--	-	-	-
Unigene0000938	--	625	141	0.2241	--	--	--	--	--	--	--	--	--	--	--	--	--	--	--	--	--	--	-	-	-
Unigene0000939	--	278	68	0.243	--	--	--	--	--	--	--	--	--	--	--	--	--	--	--	--	--	--	-	-	-
Unigene0000940	At3g01300	1456	3441	2.3474	XP_010094559.1	410	1.00E-159	Protein kinase APK1B [Morus notabilis]	sp|Q9SRH7|Y3130_ARATH	224.6	2.40E-57	Receptor-like serine/threonine-protein kinase At3g01300 OS=Arabidopsis thaliana GN=At3g01300 PE=2 SV=1	At2g17220	254.2	4.40E-67	KOG1187	Serine/threonine protein kinase	K04733//IRAK4; interleukin-1 receptor-associated kinase 4 [EC:2.7.11.1]	1.40E-71	274.2	hbr:110654395	--	GO:0050794//regulation of cellular process;GO:0043549//regulation of kinase activity;GO:0031323//regulation of cellular metabolic process;GO:0019222//regulation of metabolic process;GO:0031401//positive regulation of protein modification process;GO:0051246//regulation of protein metabolic process;GO:0051247//positive regulation of protein metabolic process;GO:0009893//positive regulation of metab…	GO:0097367//carbohydrate derivative binding;GO:0001883//purine nucleoside binding;GO:0005057//receptor signaling protein activity;GO:0005488//binding;GO:0032550//purine ribonucleoside binding;GO:0016740//transferase activity;GO:0032549//ribonucleoside binding;GO:0036094//small molecule binding;GO:0004871//signal transducer activity;GO:0003824//catalytic activity;GO:0016772//transferase activity, …	-
Unigene0000941	--	2011	17155	8.473	XP_002303338.2	513	0	lipase class 3 family protein [Populus trichocarpa]	sp|P61872|LIP_RHIOR	55.8	2.10E-06	Lipase OS=Rhizopus oryzae PE=1 SV=1	At3g14360	452.2	1.50E-126	KOG4569	Predicted lipase	--	--	--	--	--	GO:0008152//metabolic process;GO:0044238//primary metabolic process	GO:0003824//catalytic activity	-
Unigene0000942	--	1874	649	0.344	XP_008239662.1	739	0	PREDICTED: protein NUCLEAR FUSION DEFECTIVE 4 [Prunus mume]	--	--	--	--	--	--	--	--	--	--	--	--	--	--	GO:0044699//single-organism process;GO:0009987//cellular process;GO:0044763//single-organism cellular process	-	-
Unigene0000943	TGA21	2152	92406	42.6499	XP_010093582.1	612	0	TGACG-sequence-specific DNA-binding protein TGA-2.1 [Morus notabilis]	sp|Q41558|HBP1C_WHEAT	450.3	4.10E-125	Transcription factor HBP-1b(c1) (Fragment) OS=Triticum aestivum PE=1 SV=2	--	--	--	--	--	K14431//TGA; transcription factor TGA	1.50E-141	507.3	zju:107403961	ko04075//Plant hormone signal transduction//Signal transduction//Environmental Information Processing	GO:0010468//regulation of gene expression;GO:0050789//regulation of biological process;GO:0034645//cellular macromolecule biosynthetic process;GO:0008152//metabolic process;GO:0060255//regulation of macromolecule metabolic process;GO:1901576//organic substance biosynthetic process;GO:0044260//cellular macromolecule metabolic process;GO:0019222//regulation of metabolic process;GO:0044249//cellular…	GO:0097159//organic cyclic compound binding;GO:0003676//nucleic acid binding;GO:0001071//nucleic acid binding transcription factor activity;GO:0005488//binding;GO:1901363//heterocyclic compound binding;GO:0003677//DNA binding	-
Unigene0000944	--	483	13441	27.6404	--	--	--	--	--	--	--	--	--	--	--	--	--	--	--	--	--	--	-	-	-
Unigene0000945	AGP30	783	673195	853.9628	XP_002509463.1	166	4.00E-48	PREDICTED: non-classical arabinogalactan protein 31 [Ricinus communis]	sp|P93013|AGP30_ARATH	141.7	1.10E-32	Non-classical arabinogalactan protein 30 OS=Arabidopsis thaliana GN=AGP30 PE=2 SV=1	--	--	--	--	--	--	--	--	--	--	-	-	-
Unigene0000946	--	392	16422	41.6102	XP_015879326.1	129	5.00E-38	PREDICTED: stress-associated endoplasmic reticulum protein 2-like [Ziziphus jujuba]	--	--	--	--	At1g27330	110.5	2.10E-24	KOG3491	Predicted membrane protein	--	--	--	--	--	-	-	-
Unigene0000947	--	552	212	0.3815	--	--	--	--	--	--	--	--	--	--	--	--	--	--	--	--	--	--	-	-	-
Unigene0000948	LRX6	1257	5577	4.4068	XP_010092426.1	731	0	Leucine-rich repeat extensin-like protein 6 [Morus notabilis]	sp|Q9LUI1|LRX6_ARATH	126.3	7.80E-28	Leucine-rich repeat extensin-like protein 6 OS=Arabidopsis thaliana GN=LRX6 PE=2 SV=1	--	--	--	--	--	--	--	--	--	--	GO:0008152//metabolic process;GO:0009987//cellular process;GO:0006796//phosphate-containing compound metabolic process;GO:0006793//phosphorus metabolic process;GO:0044237//cellular metabolic process	-	GO:0005623//cell;GO:0044464//cell part;GO:0071944//cell periphery;GO:0030312//external encapsulating structure
Unigene0000949	--	1075	11087	10.2439	EOY27224.1	399	1.00E-137	NAD(P)-binding Rossmann-fold superfamily protein [Theobroma cacao]	--	--	--	--	At1g16720	52.4	1.90E-06	KOG1203	Predicted dehydrogenase	--	--	--	--	--	-	-	-
Unigene0000950	--	2111	21122	9.9382	XP_009334036.1	794	0	PREDICTED: peptide-N4-(N-acetyl-beta-glucosaminyl)asparagine amidase A [Pyrus x bretschneideri]	sp|P81898|PNAA_PRUDU	762.3	4.70E-219	Peptide-N4-(N-acetyl-beta-glucosaminyl)asparagine amidase A OS=Prunus dulcis PE=1 SV=2	--	--	--	--	--	--	--	--	--	--	-	GO:0016787//hydrolase activity;GO:0003824//catalytic activity;GO:0016811//hydrolase activity, acting on carbon-nitrogen (but not peptide) bonds, in linear amides;GO:0016810//hydrolase activity, acting on carbon-nitrogen (but not peptide) bonds	-
Unigene0000951	--	254	5760	22.5242	KZV22615.1	62.8	7.00E-11	Magnesium transporter 2 isoform 2 [Dorcoceras hygrometricum]	--	--	--	--	--	--	--	--	--	--	--	--	--	--	-	-	-
Unigene0000952	--	504	276	0.5439	XP_010105804.1	53.5	4.00E-08	hypothetical protein L484_001164 [Morus notabilis]	--	--	--	--	--	--	--	--	--	--	--	--	--	--	-	-	-
Unigene0000953	--	386	125	0.3216	--	--	--	--	--	--	--	--	--	--	--	--	--	--	--	--	--	--	-	-	-
Unigene0000954	--	254	40	0.1564	XP_010088378.1	97.4	4.00E-23	Ubiquitin carboxyl-terminal hydrolase 6 [Morus notabilis]	--	--	--	--	--	--	--	--	--	--	--	--	--	--	-	GO:0016740//transferase activity;GO:0003824//catalytic activity;GO:0016787//hydrolase activity	-
Unigene0000955	--	401	110	0.2725	--	--	--	--	--	--	--	--	--	--	--	--	--	--	--	--	--	--	-	-	-
Unigene0000956	--	2519	8902	3.5101	XP_018808779.1	216	1.00E-61	PREDICTED: hepatoma-derived growth factor-related protein 2-like [Juglans regia]	--	--	--	--	--	--	--	--	--	--	--	--	--	--	-	-	-
Unigene0000957	--	252	52	0.205	--	--	--	--	--	--	--	--	--	--	--	--	--	--	--	--	--	--	-	-	-
Unigene0000958	--	251	299	1.1832	--	--	--	--	--	--	--	--	--	--	--	--	--	--	--	--	--	--	-	-	-
Unigene0000959	--	779	3764	4.7992	XP_015899613.1	204	8.00E-64	PREDICTED: nucleosome-remodeling factor subunit BPTF [Ziziphus jujuba]	--	--	--	--	--	--	--	--	--	--	--	--	--	--	-	-	-
Unigene0000960	--	306	74	0.2402	--	--	--	--	--	--	--	--	--	--	--	--	--	--	--	--	--	--	-	-	-
Unigene0000961	--	393	190	0.4802	AAM14995.1	79.7	2.00E-18	Expressed protein [Arabidopsis thaliana]	--	--	--	--	--	--	--	--	--	--	--	--	--	--	-	-	-
Unigene0000962	--	333	157	0.4683	--	--	--	--	--	--	--	--	--	--	--	--	--	--	--	--	--	--	-	-	-
Unigene0000963	--	352	1239146	3496.5492	KZV30620.1	73.9	1.00E-14	RRNA intron-encoded homing endonuclease [Dorcoceras hygrometricum]	--	--	--	--	--	--	--	--	--	--	--	--	--	--	-	-	-
Unigene0000964	--	520	651	1.2435	XP_016649908.1	49.3	1.00E-10	PREDICTED: probable protein phosphatase 2C 26 isoform X3 [Prunus mume]	--	--	--	--	--	--	--	--	--	--	--	--	--	--	-	-	-
Unigene0000965	--	3589	8325	2.3039	XP_010090018.1	1452	0	LRR receptor-like serine/threonine-protein kinase GSO1 [Morus notabilis]	--	--	--	--	--	--	--	--	--	--	--	--	--	--	-	-	-
Unigene0000966	pKIWI502	1282	33847	26.2236	XP_010096745.1	546	0	Fruit protein [Morus notabilis]	sp|P43394|K502_ACTDE	273.9	3.10E-72	Fruit protein pKIWI502 OS=Actinidia deliciosa GN=pKIWI502 PE=2 SV=1	--	--	--	--	--	--	--	--	--	--	GO:0044699//single-organism process;GO:0044710//single-organism metabolic process;GO:0008152//metabolic process	-	-
Unigene0000967	PKL	4619	107983	23.2203	XP_010089954.1	2756	0	CHD3-type chromatin-remodeling factor PICKLE [Morus notabilis]	sp|Q9S775|PKL_ARATH	1730.7	0.00E+00	CHD3-type chromatin-remodeling factor PICKLE OS=Arabidopsis thaliana GN=PKL PE=1 SV=1	At2g25170	1644.8	0.00E+00	KOG0383	Predicted helicase	K11643//CHD4; chromodomain-helicase-DNA-binding protein 4 [EC:3.6.4.12]	0	2059.6	jre:109012849	--	-	GO:0036094//small molecule binding;GO:0043167//ion binding;GO:0016818//hydrolase activity, acting on acid anhydrides, in phosphorus-containing anhydrides;GO:0097367//carbohydrate derivative binding;GO:1901363//heterocyclic compound binding;GO:0046914//transition metal ion binding;GO:0097159//organic cyclic compound binding;GO:0046872//metal ion binding;GO:0043169//cation binding;GO:0003824//catal…	GO:0043226//organelle;GO:0005623//cell;GO:0005622//intracellular;GO:0043227//membrane-bounded organelle;GO:0043231//intracellular membrane-bounded organelle;GO:0044464//cell part;GO:0044424//intracellular part;GO:0043229//intracellular organelle
Unigene0000968	--	285	64	0.223	XP_010087281.1	67.8	2.00E-12	U-box domain-containing protein 4 [Morus notabilis]	--	--	--	--	--	--	--	--	--	--	--	--	--	--	GO:0036211//protein modification process;GO:0043412//macromolecule modification;GO:0070647//protein modification by small protein conjugation or removal;GO:0044237//cellular metabolic process;GO:0044238//primary metabolic process;GO:0009987//cellular process;GO:0006464//cellular protein modification process;GO:0044267//cellular protein metabolic process;GO:0019538//protein metabolic process;GO:00…	GO:0003824//catalytic activity	-
Unigene0000969	--	335	133	0.3943	--	--	--	--	--	--	--	--	--	--	--	--	--	--	--	--	--	--	-	-	-
Unigene0000970	--	253	76	0.2984	--	--	--	--	--	--	--	--	--	--	--	--	--	--	--	--	--	--	-	-	-
Unigene0000971	ERF109	772	169	0.2174	XP_010107942.1	253	9.00E-82	Ethylene-responsive transcription factor [Morus notabilis]	sp|Q9SZ06|EF109_ARATH	101.3	1.70E-20	Ethylene-responsive transcription factor ERF109 OS=Arabidopsis thaliana GN=ERF109 PE=1 SV=1	--	--	--	--	--	--	--	--	--	--	GO:0010467//gene expression;GO:0009987//cellular process;GO:0044237//cellular metabolic process;GO:0009058//biosynthetic process;GO:0009059//macromolecule biosynthetic process;GO:0034645//cellular macromolecule biosynthetic process;GO:1901576//organic substance biosynthetic process;GO:0044260//cellular macromolecule metabolic process;GO:0008152//metabolic process;GO:0044249//cellular biosynthetic…	-	-
Unigene0000972	--	274	98	0.3553	--	--	--	--	--	--	--	--	--	--	--	--	--	--	--	--	--	--	-	-	-
Unigene0000973	--	477	1480	3.0818	--	--	--	--	--	--	--	--	--	--	--	--	--	--	--	--	--	--	-	-	-
Unigene0000974	--	336	111	0.3281	--	--	--	--	--	--	--	--	--	--	--	--	--	--	--	--	--	--	-	-	-
Unigene0000975	--	584	620	1.0545	JAT48935.1	124	5.00E-35	ATP synthase subunit e, mitochondrial, partial [Anthurium amnicola]	--	--	--	--	7299873	57.8	2.40E-08	KOG4326	Mitochondrial F1F0-ATP synthase, subunit e	--	--	--	--	--	-	-	-
Unigene0000976	ndhF	556	249	0.4448	YP_009139725.1	151	1.00E-40	NADH dehydrogenase subunit 5 (chloroplast) [Morus notabilis]	sp|Q09WX1|NU5C_MORIN	144.8	9.40E-34	NAD(P)H-quinone oxidoreductase subunit 5, chloroplastic OS=Morus indica GN=ndhF PE=3 SV=1	AtCh070	107.1	3.30E-23	KOG4668	NADH dehydrogenase subunits 2, 5, and related proteins	K05577//ndhF; NAD(P)H-quinone oxidoreductase subunit 5 [EC:1.6.5.3]	1.20E-26	123.6	nnu:10743845	ko01100//Metabolic pathways//Global and overview maps//Metabolism;ko00190//Oxidative phosphorylation//Energy metabolism//Metabolism	GO:0006091//generation of precursor metabolites and energy;GO:0044237//cellular metabolic process;GO:0044710//single-organism metabolic process;GO:0045333//cellular respiration;GO:0044699//single-organism process;GO:0015980//energy derivation by oxidation of organic compounds;GO:0022904//respiratory electron transport chain;GO:0022900//electron transport chain;GO:0044763//single-organism cellular…	GO:0050136//NADH dehydrogenase (quinone) activity;GO:0005488//binding;GO:0016651//oxidoreductase activity, acting on NAD(P)H;GO:0003824//catalytic activity;GO:0003954//NADH dehydrogenase activity;GO:0048037//cofactor binding;GO:0016655//oxidoreductase activity, acting on NAD(P)H, quinone or similar compound as acceptor;GO:0016491//oxidoreductase activity	GO:0009536//plastid;GO:0044435//plastid part;GO:0043229//intracellular organelle;GO:0044425//membrane part;GO:0044444//cytoplasmic part;GO:0044424//intracellular part;GO:0009507//chloroplast;GO:0031224//intrinsic component of membrane;GO:0044422//organelle part;GO:0005737//cytoplasm;GO:0005622//intracellular;GO:0005623//cell;GO:0044446//intracellular organelle part;GO:0044434//chloroplast part;GO…
Unigene0000977	--	385	104	0.2683	--	--	--	--	--	--	--	--	--	--	--	--	--	--	--	--	--	--	-	-	-
Unigene0000978	IAA33	781	1952	2.4825	XP_010093855.1	280	2.00E-94	Auxin-responsive protein IAA33 [Morus notabilis]	sp|Q9FKM7|IAA33_ARATH	151	1.80E-35	Auxin-responsive protein IAA33 OS=Arabidopsis thaliana GN=IAA33 PE=2 SV=1	--	--	--	--	--	--	--	--	--	--	GO:0034645//cellular macromolecule biosynthetic process;GO:0009755//hormone-mediated signaling pathway;GO:0010033//response to organic substance;GO:0044763//single-organism cellular process;GO:0009987//cellular process;GO:1901576//organic substance biosynthetic process;GO:0044237//cellular metabolic process;GO:0007165//signal transduction;GO:0009058//biosynthetic process;GO:0044699//single-organi…	GO:0005515//protein binding;GO:0005488//binding	-
Unigene0000979	--	288	76	0.2621	--	--	--	--	--	--	--	--	--	--	--	--	--	--	--	--	--	--	-	-	-
Unigene0000980	Os04g0590900	1179	17676	14.8912	XP_010097704.1	655	0	RING-H2 finger protein ATL51 [Morus notabilis]	sp|Q7XLY8|ATL41_ORYSJ	186.8	4.60E-46	E3 ubiquitin-protein ligase Os04g0590900 OS=Oryza sativa subsp. japonica GN=Os04g0590900 PE=2 SV=2	At4g17910_4	172.9	1.00E-42	KOG0800	FOG: Predicted E3 ubiquitin ligase	K19041//RNF38_44; E3 ubiquitin-protein ligase RNF38/44 [EC:2.3.2.27]	9.20E-77	291.2	dzi:111277763	--	-	GO:0005488//binding;GO:0043167//ion binding;GO:0043169//cation binding	-
Unigene0000981	--	581	3139	5.3663	AID23548.1	189	2.00E-60	cell wall-associated hydrolase, partial [Phaeodactylum tricornutum]	--	--	--	--	--	--	--	--	--	K02108//ATPF0A; F-type H+-transporting ATPase subunit a	7.80E-13	77.8	aip:110266878	ko01100//Metabolic pathways//Global and overview maps//Metabolism;ko00190//Oxidative phosphorylation//Energy metabolism//Metabolism;ko00195//Photosynthesis//Energy metabolism//Metabolism	-	-	-
Unigene0000982	--	1123	242	0.214	KYP41064.1	232	2.00E-93	Retrovirus-related Pol polyprotein from transposon TNT 1-94 [Cajanus cajan]	--	--	--	--	At2g23330	122.9	1.20E-27	KOG0017	FOG: Transposon-encoded proteins with TYA, reverse transcriptase, integrase domains in various combinations	K03515//REV1; DNA repair protein REV1 [EC:2.7.7.-]	2.90E-40	169.9	ghi:107894697	--	-	-	-
Unigene0000983	--	494	153	0.3076	KYP41064.1	167	2.00E-46	Retrovirus-related Pol polyprotein from transposon TNT 1-94 [Cajanus cajan]	--	--	--	--	--	--	--	--	--	--	--	--	--	--	-	-	-
Unigene0000984	GIP	246	18	0.0727	KYP54933.1	154	1.00E-46	Copia protein [Cajanus cajan]	sp|P04146|COPIA_DROME	68.9	2.90E-11	Copia protein OS=Drosophila melanogaster GN=GIP PE=1 SV=3	At1g34904	90.5	1.40E-18	KOG0017	FOG: Transposon-encoded proteins with TYA, reverse transcriptase, integrase domains in various combinations	--	--	--	--	--	-	-	-
Unigene0000985	GIP	467	238	0.5062	KYP41064.1	179	4.00E-68	Retrovirus-related Pol polyprotein from transposon TNT 1-94 [Cajanus cajan]	sp|P04146|COPIA_DROME	82.8	3.70E-15	Copia protein OS=Drosophila melanogaster GN=GIP PE=1 SV=3	At1g34904	106.7	3.60E-23	KOG0017	FOG: Transposon-encoded proteins with TYA, reverse transcriptase, integrase domains in various combinations	--	--	--	--	--	-	-	-
Unigene0000986	AtMg00820	1638	792	0.4803	KYP41064.1	440	0	Retrovirus-related Pol polyprotein from transposon TNT 1-94 [Cajanus cajan]	sp|P92520|M820_ARATH	76.3	1.20E-12	Uncharacterized mitochondrial protein AtMg00820 OS=Arabidopsis thaliana GN=AtMg00820 PE=4 SV=1	At2g07420	191.4	3.90E-48	KOG0017	FOG: Transposon-encoded proteins with TYA, reverse transcriptase, integrase domains in various combinations	--	--	--	--	--	-	-	-
Unigene0000987	--	541	43	0.0789	KYP48213.1	116	5.00E-33	Retrovirus-related Pol polyprotein from transposon TNT 1-94 [Cajanus cajan]	--	--	--	--	--	--	--	--	--	K10357//MYO5; myosin V	3.60E-20	102.1	gmx:100819436	--	-	-	-
Unigene0000988	--	240	2	0.0083	AAY87198.1	130	2.00E-38	reverse transcriptase, partial [Ephedra distachya]	sp|P10978|POLX_TOBAC	89.4	2.00E-17	Retrovirus-related Pol polyprotein from transposon TNT 1-94 OS=Nicotiana tabacum PE=2 SV=1	At1g37110	94.4	9.60E-20	KOG0017	FOG: Transposon-encoded proteins with TYA, reverse transcriptase, integrase domains in various combinations	--	--	--	--	--	-	-	-
Unigene0000989	--	1026	1200	1.1617	GAV59099.1	232	4.00E-74	UBN2_3 domain-containing protein, partial [Cephalotus follicularis]	--	--	--	--	--	--	--	--	--	--	--	--	--	--	-	-	-
Unigene0000990	--	492	218	0.4401	KYP41064.1	149	4.00E-40	Retrovirus-related Pol polyprotein from transposon TNT 1-94 [Cajanus cajan]	--	--	--	--	--	--	--	--	--	--	--	--	--	--	-	-	-
Unigene0000991	--	355	48	0.1343	--	--	--	--	--	--	--	--	--	--	--	--	--	--	--	--	--	--	-	-	-
Unigene0000992	AtMg00810	1028	426	0.4116	KYP52900.1	558	0	Retrovirus-related Pol polyprotein from transposon TNT 1-94 [Cajanus cajan]	sp|P10978|POLX_TOBAC	213	5.20E-54	Retrovirus-related Pol polyprotein from transposon TNT 1-94 OS=Nicotiana tabacum PE=2 SV=1	At1g47650_1	307.8	2.40E-83	KOG0017	FOG: Transposon-encoded proteins with TYA, reverse transcriptase, integrase domains in various combinations	K18195//RGL4; rhamnogalacturonan endolyase [EC:4.2.2.23]	1.40E-126	456.4	ghi:107950013	--	-	-	-
Unigene0000993	GIP	1366	635	0.4617	KYP41064.1	579	0	Retrovirus-related Pol polyprotein from transposon TNT 1-94 [Cajanus cajan]	sp|P04146|COPIA_DROME	205.7	1.10E-51	Copia protein OS=Drosophila melanogaster GN=GIP PE=1 SV=3	At2g20460	311.2	2.80E-84	KOG0017	FOG: Transposon-encoded proteins with TYA, reverse transcriptase, integrase domains in various combinations	K18195//RGL4; rhamnogalacturonan endolyase [EC:4.2.2.23]	2.10E-96	356.7	ghi:107950013	--	-	-	-
Unigene0000994	--	1068	316	0.2939	KYP41064.1	447	5.00E-155	Retrovirus-related Pol polyprotein from transposon TNT 1-94 [Cajanus cajan]	sp|P10978|POLX_TOBAC	206.8	3.90E-52	Retrovirus-related Pol polyprotein from transposon TNT 1-94 OS=Nicotiana tabacum PE=2 SV=1	At1g47650_1	268.9	1.30E-71	KOG0017	FOG: Transposon-encoded proteins with TYA, reverse transcriptase, integrase domains in various combinations	--	--	--	--	--	-	-	-
Unigene0000995	--	334	201	0.5977	KYP66558.1	198	4.00E-64	Copia protein [Cajanus cajan]	--	--	--	--	At3g29775	94.7	1.00E-19	KOG0017	FOG: Transposon-encoded proteins with TYA, reverse transcriptase, integrase domains in various combinations	--	--	--	--	--	-	-	-
Unigene0000996	At5g49980	4145	85385	20.4605	XP_002283927.2	744	0	PREDICTED: transport inhibitor response 1-like protein [Vitis vinifera]	sp|Q9LTX2|TIR1L_ARATH	656.4	7.20E-187	Transport inhibitor response 1-like protein OS=Arabidopsis thaliana GN=At5g49980 PE=2 SV=1	At5g49980	656.4	1.10E-187	KOG1947	Leucine rich repeat proteins, some proteins contain F-box	--	--	--	--	--	GO:0007165//signal transduction;GO:0051716//cellular response to stimulus;GO:0009755//hormone-mediated signaling pathway;GO:0009987//cellular process;GO:0032870//cellular response to hormone stimulus;GO:0010033//response to organic substance;GO:0044699//single-organism process;GO:0065007//biological regulation;GO:0023052//signaling;GO:0042221//response to chemical;GO:0050896//response to stimulus…	-	-
Unigene0000997	--	2027	1210	0.5929	KYP45237.1	343	6.00E-102	Retrotransposable element Tf2 [Cajanus cajan]	--	--	--	--	At1g23440	73.6	1.50E-12	KOG4755	Predicted pyroglutamyl peptidase	--	--	--	--	--	-	-	-
Unigene0000998	--	279	77	0.2741	--	--	--	--	--	--	--	--	--	--	--	--	--	--	--	--	--	--	-	-	-
Unigene0000999	--	289	217	0.7458	--	--	--	--	--	--	--	--	--	--	--	--	--	--	--	--	--	--	-	-	-
Unigene0001000	--	782	382	0.4852	--	--	--	--	--	--	--	--	--	--	--	--	--	--	--	--	--	--	-	-	-
Unigene0001001	--	490	285	0.5777	--	--	--	--	--	--	--	--	--	--	--	--	--	--	--	--	--	--	-	-	-
Unigene0001002	--	3516	11663	3.2947	JAT67154.1	110	6.00E-22	Serine/threonine-protein kinase ATM [Anthurium amnicola]	--	--	--	--	--	--	--	--	--	--	--	--	--	--	-	-	-
Unigene0001003	rtn1-a	1057	218	0.2049	XP_008437352.1	76.6	1.00E-13	PREDICTED: reticulon-like protein B2 [Cucumis melo]	sp|Q6IFY7|RTN1A_XENLA	189.5	6.30E-47	Reticulon-1-A OS=Xenopus laevis GN=rtn1-a PE=2 SV=1	7296921	217.6	3.30E-56	KOG1792	Reticulon	K20721//RTN1; reticulon-1	1.30E-10	71.2	cmos:111459662	--	-	-	GO:0043231//intracellular membrane-bounded organelle;GO:0043226//organelle;GO:0044424//intracellular part;GO:0043227//membrane-bounded organelle;GO:0043229//intracellular organelle;GO:0044464//cell part;GO:0016020//membrane;GO:0005622//intracellular;GO:0005623//cell
Unigene0001004	--	338	157	0.4614	--	--	--	--	--	--	--	--	--	--	--	--	--	--	--	--	--	--	-	-	-
Unigene0001005	At1g48360	1522	3314	2.1627	XP_010103739.1	222	3.00E-75	Fanconi-associated nuclease 1-like protein [Morus notabilis]	sp|Q5XVJ4|FAN1_ARATH	60.8	4.90E-08	Fanconi-associated nuclease 1 homolog OS=Arabidopsis thaliana GN=At1g48360 PE=2 SV=2	At1g48360	60.8	7.40E-09	KOG2143	Uncharacterized conserved protein	K15363//FAN1; fanconi-associated nuclease 1 [EC:3.1.21.- 3.1.4.1]	3.10E-16	90.5	pper:18793163	--	-	GO:0016787//hydrolase activity;GO:0003824//catalytic activity	-
Unigene0001006	--	364	69	0.1883	--	--	--	--	--	--	--	--	--	--	--	--	--	--	--	--	--	--	-	-	-
[truncated: 57,393 more rows]
